# Supplementary material for: Systematic Characterization of the Disruption of Intestine during Liver Tumor Progression in the xmrk Oncogene Transgenic Zebrafish Model
Source: Cells. 2022 May 31;11(11):1810. doi: 10.3390/cells11111810 (PMC9180660; doi:10.3390/cells11111810)
Supplement: Supplementary file 1 [file cells-11-01810-s001.zip]

Archive with 3 entries (3 files):
- cells-1743691-supplementary/xmrk intestine manuscript _ supplementary data _ submitted to Cells.pdf
- cells-1743691-supplementary/xmrk intestine manuscript _ supplementary table 2.xlsx
- cells-1743691-supplementary/xmrk intestine manuscript _ supplementary table 3.xlsx
