# Supplementary material for: Systematic Characterization of the Disruption of Intestine during Liver Tumor Progression in the xmrk Oncogene Transgenic Zebrafish Model
Source: Cells. 2022 May 31;11(11):1810. doi: 10.3390/cells11111810 (PMC9180660; doi:10.3390/cells11111810)
Supplement: Supplementary file 1 [file cells-11-01810-s001.zip › cells-1743691-supplementary/xmrk intestine manuscript _ supplementary table 2.xlsx]

## Sheet: gene expression TPM
Zebrafish Entrez gene ID	Zebrafish gene symbol	Human Entrez gene ID	Human gene symbol	wt_1	wt_2	wt_3	xmrk_1	xmrk_2	xmrk_3
368488	bcap31	10134	BCAP31	89.56	94.42	94.18	66.11	52.66	50.53
436871	lzic	84328	LZIC	2.87	3.33	2.56	1.55	1.78	2.03
415158	cycsb	54205	CYCS	1279.99	1281.01	1236.35	310.67	410.39	615.65
100329397	ankrd46a	157567	ANKRD46	5.58	4.87	5.98	5.75	3.34	3.45
553498	si:dkey-251i10.3	9724	UTP14C	10.55	8.55	9.85	8.01	5.4	5.37
767766	lman2lb	81562	LMAN2L	10.67	11.98	12.14	7.5	7.32	7.53
114465	ceacam1	634	CEACAM1	1.37	0.47	1.82	6.3	1.38	0.55
436967	prcp	5547	PRCP	16.61	20.93	23.75	13	8.22	8.67
447908	osbpl3a	26031	OSBPL3	12.59	14.14	12.25	11.32	11.06	14.69
100150046	si:ch73-6k14.2	11067	DEPP1	0.79	1.46	0.63	4.55	0.45	0.44
447825	mfsd6b	54842	MFSD6	6.79	8.07	5.26	8.1	5.7	5.7
100499203	ptprea	5791	PTPRE	1.94	1.59	1.46	1.51	1.02	1.08
436888	mterf3	51001	MTERF3	8.16	7.48	9.59	6.48	4.86	4.3
568603	fam13b	51306	FAM13B	18.2	17.26	18.92	9.5	10.6	9.61
387600	xab2	56949	XAB2	8.09	7.12	8.74	7.83	4.49	4.86
394213	sb:cb1081			4.44	4.29	4.02	2.46	2.4	3.28
322453	prss59.1	5645	PRSS2	6251.18	2402.42	1431.42	19627.8	13148.1	14666.9
562245	LOC562245			2.51	2.92	2.66	6.57	4.03	4.6
101885514	glp2r	9340	GLP2R	5.07	3.34	4.49	5.14	4.79	4.65
406632	cnot9	9125	CNOT9	23.33	22.3	25.12	19.81	14.4	14.69
541318	spopla	339745	SPOPL	6.58	6.38	6.07	5.21	4.54	4.73
556103	dync1li1	51143	DYNC1LI1	7.2	7.01	7.4	8.13	6.1	6.18
561211	igsf5a	150084	IGSF5	6.81	7.07	7.12	4.36	5.09	3.94
100001293	znf207b	7756	ZNF207	25.05	21.58	23.05	21.93	17.78	16.27
751733	dcakd	79877	DCAKD	3.73	2.9	3.23	3.82	3.31	3.15
563814	tmem201	199953	TMEM201	2.87	2.61	2.51	3.55	3.64	3.22
100148254	LOC100148254			0.69	0.61	0.81	3.99	3.89	2.58
791773	gpr39	2863	GPR39	108.63	67.42	85.53	70.88	102.91	77.29
550502	adss	159	ADSS2	4.48	4.92	5.51	2.32	3.45	3.73
442869	trim24	8805	TRIM24	13.23	13.58	13.15	9.5	6.2	8.48
541348	bccip	56647	BCCIP	167.55	167.88	160.04	177.14	172.94	153.07
323452	metap2b	10988	METAP2	57.13	62.69	62.51	42.18	42.04	44.36
569893	nmbb	4828	NMB	5.87	5.37	4.28	28.01	16.48	11.08
393313	ube2nb	7334	UBE2N	28.35	26.51	28.78	25.17	22.68	21.14
558170	spoplb	339745	SPOPL	9.45	8.39	8.53	7.74	7.77	7.46
393175	erap1b	51752	ERAP1	41.49	40.66	44.45	17.04	17.33	24.35
550550	mecr	51102	MECR	8.49	8.92	9.06	9.23	10.42	8.73
83780	cry1bb			37.96	31.17	34.74	24.89	21.63	18.72
557924	tmem63a	9725	TMEM63A	3.51	2.91	2.62	4.43	3.1	2.33
335124	ppme1	51400	PPME1	25.37	25.76	28.95	17.05	16.57	14.61
336567	ftr67			14.41	13.14	14.88	10.07	11.03	8.24
793098	yme1l1a	10730	YME1L1	16.51	17.89	18.57	5.59	5.24	6.32
108183497	LOC108183497			9.77	11.18	10.09	6.04	7.43	6.95
751695	zgc:153659			0.9	0.3	0.48	3.17	4.16	2.99
30749	nr5a2	2494	NR5A2	9.38	7.16	7.13	8.54	6.25	5.8
100334238	si:dkey-182i3.11	339398	LINGO4	2.82	2.4	4.08	1.15	0.83	0.83
550487	vaspb	7408	VASP	72.78	65.98	73.24	59.42	43.1	47.15
503902	kdm7ab	80853	KDM7A	1.15	0.86	1.17	1.12	1.19	0.88
321880	jpt2	90861	JPT2	60.07	60.01	56.11	56.22	50.87	46.09
504111	znf1035			5.36	4.62	4.85	6.16	5.77	5.13
566826	si:ch73-257c13.2			2.88	2.35	3.38	1.72	1.28	1.33
325221	ell	8178	ELL	11.38	10.05	8.22	7.47	6.9	7.74
567610	si:dkey-262k9.4			13.82	10.02	10.41	8.31	7.7	5.01
445112	trappc2l	51693	TRAPPC2L	12.95	12.68	13.77	10.89	9.74	6.07
64000	lima1a	51474	LIMA1	4.33	2.53	2.03	7.75	3.04	3.42
100538314	il17rc	84818	IL17RC	3.7	3.6	3.76	2.4	2.47	1.74
556012	pcmtd2	55251	PCMTD2	1.79	1.55	1.31	3.12	1.51	0.97
386636	timm17a	10440	TIMM17A	49.66	51.09	52.14	28.86	27.04	33.51
558237	dab2ipb	153090	DAB2IP	5.53	5.23	4.69	4.91	3.72	2.93
570606	wdtc1	23038	WDTC1	8.18	7.44	8.23	7.79	5.25	4.29
559575	si:ch211-15d5.11			18.93	22.45	21.39	9.29	12.93	16.23
100006950	LOC100006950			22.03	20.08	24.9	9.78	15.35	14.52
445030	pomp	51371	POMP	473.18	456.42	510.65	275.42	200.95	212.56
436927	pdlim5a	10611	PDLIM5	5.35	3.47	4.76	2.29	1.79	2.44
559958	cdaa	978	CDA	2.84	2.59	3.01	2.96	3.63	2.82
777792	sult2st3	6820	SULT2B1	1.76	0.88	0.86	0.96	1.55	1.56
286745	ddx55	57696	DDX55	5.26	3.27	4.16	4.46	2.52	2.79
449829	galk1	2584	GALK1	16.24	17.98	17.24	8.88	4.94	6.11
798771	mef2cb	4208	MEF2C	1.85	0.55	1.04	5.35	2.15	2.31
798492	rasal3	64926	RASAL3	12.01	11.52	11.25	9.34	8.62	7.23
553772	zgc:110063	79794	SPRING1	6.65	4.62	5.7	6.54	5.32	4.55
405847	sapcd2	89958	SAPCD2	5.37	3.71	3.8	4.11	3.14	3.31
100329522	si:ch211-222e20.4			3.72	1.64	3.52	0.29	0.08	0.26
544666	ptges	9536	PTGES	4.18	2.44	2.8	8.49	7.45	6.63
100332429	si:ch73-40i7.2			10.58	5.74	5.39	5.09	4.8	4.65
260439	copa	1314	COPA	93.92	92.77	106.3	56.5	41.75	53.97
445288	acads	35	ACADS	14.62	16.62	16.48	13.14	9.53	12.87
394154	sars2	54938	SARS2	7.32	7.16	8.18	4.18	4.35	4.02
799432	esama	90952	ESAM	25.67	40.12	32.28	16.9	14.8	18.34
100330554	LOC100330554	2569	GABRR1	1.34	1.49	1.12	2.42	1.6	1.16
378722	rdh10b	157506	RDH10	5.09	3.92	4.96	5.94	3.04	2.75
797137	ier2a	9592	IER2	26.48	34.27	21.87	34.32	18.76	23.36
795653	vip	7432	VIP	2.66	2.25	2.81	5.27	2.7	1.89
558761	LOC558761			4.74	4.01	3.56	3.77	3.4	2.64
799982	cd4-1	920	CD4	5.39	3.12	2.23	4.05	2.4	1.91
393870	zgc:77739	132321	C4orf33	803.17	931.15	975.91	413.81	567.06	520.91
394146	dusp4	1846	DUSP4	1.31	0.88	0.51	5.63	0.91	0.79
556909	fbxo22	26263	FBXO22	8.53	7.87	8.93	4.69	3.96	4.46
556029	diaph2	1730	DIAPH2	6.87	5.37	5.16	5.54	4.18	4.1
557817	enpp7.2	339221	ENPP7	31.49	34.19	30.16	49.54	99.08	56.16
566846	dub	92241	RCSD1	9.46	8.14	6.96	8.16	7.31	4.97
337068	tbl2	26608	TBL2	27.21	29.42	27.5	20.83	19.72	21.18
100007768	mrpl52	122704	MRPL52	25.11	23.82	23.78	15.2	10.93	11.44
402808	rrp9	9136	RRP9	11.55	11.05	13.33	9.63	7.77	8.52
335008	pla2g15	23659	PLA2G15	16.33	18.94	17.6	18.16	22	17.14
108183501	LOC108183501			5.78	9.24	5.12	5.51	6.39	8.67
561893	cmip	80790	CMIP	12.34	12.84	9.56	14.85	9.39	9.2
114429	znf703	80139	ZNF703	19.53	18.07	11.76	13.79	6.88	7.48
492518	haao	23498	HAAO	77.93	100.47	81.63	39.85	52.37	54.92
393178	kbtbd4	55709	KBTBD4	1.85	1.04	1.33	0.89	0.86	1.02
337199	rab20	55647	RAB20	36.19	32.89	29.53	32.01	21.9	26.99
556535	setd1a	9739	SETD1A	6.92	6.55	5.86	5.6	4.14	4.36
494053	lxn	56925	LXN	115.56	115.06	101.77	199.85	261.48	207.11
799868	st6galnac1.2	55808	ST6GALNAC1	4.68	3.56	3.79	3.68	3.87	4.9
751641	cyb5r2	51700	CYB5R2	155.45	174.69	197.66	70.11	147.03	111.71
798191	LOC798191			1.28	3.02	1.98	0.33	1.72	0.77
550515	crlf3	51379	CRLF3	8.78	6.62	7.43	6.6	5.02	4.33
30678	pcna	5111	PCNA	142.42	110.45	148.71	83.56	50.49	72.23
735295	faslg	356	FASLG	1.75	2.31	1.55	1.14	1.99	1.35
100005732	zfyve1	53349	ZFYVE1	2.67	2.04	2.33	0.98	1.09	0.67
415168	rpl39	6170	RPL39	2426.33	2704.85	2549.76	2466.89	2316.9	2140.77
100330864	LOC100330864	6241	RRM2	5.17	11.12	5.82	8.42	3	4.27
101884931	epsti1	94240	EPSTI1	3.39	3.12	1.89	3.5	2.66	3.49
554386	cldnd1b	56650	CLDND1	7.7	8.38	6.45	5.91	3.39	4.96
108183562	LOC108183562			1.96	1.73	1.47	1.23	1.34	1.18
100007426	jarid2a	3720	JARID2	2.07	2.18	2.26	1.49	1.52	1.86
100332380	cers3a	204219	CERS3	32.77	41.66	39.38	23.88	33.28	31.47
641290	nubp2	10101	NUBP2	20.31	17.14	18.9	15.44	14.91	12.68
100270761	scpp8			0.48	0.12	0.12	7.17	2.05	2.4
100142645	mrpl22	29093	MRPL22	18.63	19.69	26.39	18.69	14.92	18.32
406553	klhdc3	116138	KLHDC3	15.76	15.43	16.34	16.27	18.78	17.49
323665	atl2	64225	ATL2	14.29	14.25	17.12	14.35	20.35	18.34
393441	hacd3	51495	HACD3	17.03	16	18.8	19.84	13.04	13.31
445176	mfsd2ab	84879	MFSD2A	17.59	22.05	17.35	14.24	24.06	29.01
768186	zgc:153115	83855	KLF16	6.19	5.17	3.97	5.45	3.67	5.11
100004079	si:dkeyp-41f9.4	56978	PRDM8	1.61	1.47	1.44	2.8	0.46	0.74
556307	prss16	10279	PRSS16	31.46	35.35	33.63	25.4	23.66	26.51
266637	apmap	57136	APMAP	46.92	45.56	43.2	33.2	33.24	38.53
259191	fmr1	2332	FMR1	9.6	7.95	7.81	7.19	5.72	5.09
559017	arhgef4	50649	ARHGEF4	0.89	0.69	0.76	2.75	1.7	1.37
334724	anxa1a	301	ANXA1	26.16	20.84	21.8	97.95	106.23	77.29
100002920	si:dkey-27p18.3			37.84	36.37	35.83	8.84	14.65	10.97
336425	aldoaa	226	ALDOA	804.55	745.66	978.25	453.99	359.04	416.54
406643	naa10	8260	NAA10	31.28	30.91	33.71	31.45	33.54	26.03
436780	nrn1a	51299	NRN1	3.41	2.13	2.91	1.14	0.72	0.91
322347	hsdl2	84263	HSDL2	140.97	166.85	158.09	92.16	109.59	120.97
563150	nr1d4a			4.53	4.52	4.07	2.53	0.96	0.76
30424	nr2f2	7026	NR2F2	5.36	4.43	5.37	12.97	6.78	5.36
558420	peli1b	57162	PELI1	5.87	4.43	5.88	1.82	2.49	1.74
245951	ros1	6098	ROS1	22.96	19.96	22.69	18.9	15.04	16.08
337191	spty2d1	144108	SPTY2D1	12.7	13.17	13.23	11.63	9.19	10.33
101886833	LOC101886833			2.71	1.35	1.44	0.59	0.21	0.57
553347	polr2a	5430	POLR2A	14.25	11.97	11.62	13.34	9.59	8.1
100330558	smim20	389203	SMIM20	12.79	15.89	21.3	9.68	8.58	11.4
100499533	itgb6	3694	ITGB6	27.81	30.09	28.48	16.95	16.74	17.37
563853	mtus1a	57509	MTUS1	1.63	2.63	2.74	2.75	2.64	1.72
562445	arl8bb	55207	ARL8B	9.97	9.64	11.44	5.61	4.8	4.1
100330915	si:dkey-85n7.8			7.6	6.83	7.06	11.9	8.98	6.01
445136	rpp21	79897	RPP21	4.7	2.57	4.93	3.46	2.12	2.12
100149925	eif2ak4	440275	EIF2AK4	3.18	2.88	2.95	4.48	3.68	2.84
559776	zgc:175088	26232	FBXO2	26.2	21.88	26.17	27.38	24.63	22.01
406687	scamp2	10066	SCAMP2	140.69	144.38	139.65	106.81	90.01	76.16
445069	ntpcr	84284	NTPCR	3.68	2.57	1.64	2.64	2.34	1.7
562545	si:dkey-72l14.4	54785	BORCS6	6.3	4.48	5	4.9	4.03	3.55
449791	ap3s1	1176	AP3S1	21.43	15.2	20.98	11.05	7.28	9.89
100330010	foxn2a	3344	FOXN2	1.28	1.5	1.16	1.38	1.27	1.28
100190951	bcl2l11	10018	BCL2L11	2.18	2.19	1.56	0.83	0.65	0.99
406582	ppp2cb	5516	PPP2CB	101.55	104.55	110.82	66.43	63.16	62.77
30718	notch1a	4851	NOTCH1	1.38	0.85	0.73	1.83	0.8	0.94
100535123	si:ch73-281i18.7	9053	MAP7	2.28	1.43	1.28	5.4	1.87	3.54
402824	cavin2a	8436	CAVIN2	5.77	4.39	6.43	14.05	5.68	5.29
567494	pum2	23369	PUM2	2.5	2.31	2.49	1.56	1.07	1.54
325540	sppl2	56928	SPPL2B	7.18	6.76	6.46	4.99	5.27	3.96
541505	cep68	23177	CEP68	1.19	1.11	1.04	1.01	1.03	1.48
568408	si:ch73-111k22.2	84886	C1orf198	16.52	15.05	14.79	12.48	10.86	10.01
791973	cxcr3.2	2833	CXCR3	7.35	6.23	6.85	8.15	6.26	5.34
393106	rad18	56852	RAD18	4.86	3.92	4.83	3.4	2.03	2.02
564552	ogdha	4967	OGDH	55.34	62.18	56.31	50.26	57.63	54.95
569044	zgc:161969			4.17	3.18	4.33	3.66	3.48	2.33
100331186	oma1	115209	OMA1	2.08	2.2	1.64	1.21	0.88	1.38
797196	dnajc12	56521	DNAJC12	1.37	1.15	1.74	1.97	1.29	1.07
562071	si:dkey-10f23.2	4799	NFX1	18.65	16.62	17.26	9.9	8.86	7.78
103910803	LOC103910803			4.28	2.96	2.54	1.89	1.63	1.75
192121	dacha	117154	DACH2	4.79	6.5	4.77	4.43	4.55	4.48
100142646	zgc:174862			2.24	7.23	18.87	5.85	0	7.47
792196	dnase1l1	1774	DNASE1L1	8.73	6.86	6.83	6.5	5.03	3.75
103909212	LOC103909212			6.63	4.41	3.57	5.62	7.35	5.43
30227	ntn1a	9423	NTN1	2.56	3.57	3.3	1.76	2.06	2.37
791185	slc26a1	10861	SLC26A1	9.49	8.94	9.63	4.76	6.27	6.01
556236	acacb	32	ACACB	19.51	24.33	23.25	15.88	26.36	28.5
562327	pcgf5a	84333	PCGF5	0.82	1.01	0.72	2.42	0.98	0.86
558790	sult3st1			36.07	36.52	35.78	16.48	37.57	30.06
324142	adam17a	6868	ADAM17	3.78	3.34	2.95	4.88	2.29	2.78
562291	cited4a	163732	CITED4	26.67	46.43	30.8	40.18	39.8	46.64
100003956	cry1aa	1407	CRY1	22.74	22.4	21.56	18.42	15.78	14.22
323482	slc35c2	51006	SLC35C2	13.15	11.15	13.93	7.78	7.39	9.37
100005416	ptger4b	5734	PTGER4	8.59	12.73	7.51	6.67	5.84	7.31
100034468	si:ch211-239m17.1			0.07	0.09	0.06	2.13	2.17	1.88
562846	zc3h14	79882	ZC3H14	16.89	18.43	15.29	13.28	13.01	10.67
558218	suco	51430	SUCO	19.67	19.96	15.24	10.81	9.94	14.71
553596	grapa	10750	GRAP	5.04	3.66	4.77	8.82	4.73	6.01
393780	ccdc58	131076	MIX23	21.03	18.35	22.05	11.16	9.36	9.29
561924	ddit3	1649	DDIT3	35.9	41.78	29.14	22.77	18.37	22.93
564253	LOC564253	57513	CASKIN2	4.36	3.97	3.88	3.6	3.2	4.09
492495	slu7	10569	SLU7	11.88	12.84	12.7	11.28	7.75	6.82
449813	sgf29	112869	SGF29	6.75	5.15	6.46	4.71	4.35	3.73
494476	tfr2	7036	TFR2	1.44	0.45	1.2	3.93	0.3	0.39
100006345	fktn	2218	FKTN	1.21	0.83	1.09	1.13	1.07	0.82
436655	rbm34	23029	RBM34	19.7	19.01	22.44	13.2	11.59	11.25
792831	pan2	9924	PAN2	3.45	3.39	3.32	3.79	2.28	1.86
557628	si:dkey-239i20.4			5.85	8.94	10.34	6.97	12.36	12.66
558400	si:ch211-51h9.7			6.78	6.24	5.98	10.17	5.9	4.92
751663	bag6l	7917	BAG6	4.94	4.47	5.09	4.68	3.34	3.41
100004969	eva1ba	55194	EVA1B	1.58	0.58	1.06	3.46	1.5	2.42
100037372	cnot2	4848	CNOT2	14.24	14.1	15.14	13.85	11.5	11.26
555714	rad51ap1	10635	RAD51AP1	1.84	1.13	1.71	1.54	0.37	0.73
317745	impdh2	3615	IMPDH2	38.16	35.42	42.11	26.29	23.98	26.75
795408	tmem94	9772	TMEM94	4.82	5.06	4.51	2.87	1.57	2.18
797610	si:dkey-71l4.4			32.47	34.31	34.39	23.81	31.21	24.65
541525	smpdl3a	10924	SMPDL3A	4.74	5.41	5.62	4.49	4.37	4.78
406764	eloa	6924	ELOA	27.34	29.35	28.77	27	24.04	18.5
415227	ptges3b	10728	PTGES3	91.42	89.99	104.29	51.49	32.8	40.63
541427	bscl2l	26580	BSCL2	0.6	0.76	0.73	1.45	1.73	2.07
563784	skap1	8631	SKAP1	4.43	5.29	3.39	2.2	2.2	1.76
562881	scamp4	113178	SCAMP4	8.2	6.26	7.98	4.07	3.51	3.13
101886496	vgll4a	9686	VGLL4	1.54	1.3	1.59	2.17	1.31	1.09
550532	poli	11201	POLI	2.65	2.7	2.01	3.48	2.21	1.54
553162	hs6st1a	9394	HS6ST1	1.26	0.8	1.4	1.51	1.2	1.39
553270	pde5ab	8654	PDE5A	3.14	3.24	3.18	3.69	4.69	4.25
553451	sptbn1	6711	SPTBN1	17.59	20.16	17.19	16.64	14.1	16.51
561483	pogzb	23126	POGZ	2.47	2.42	2.33	2.78	1.82	1.8
559303	ralgapb	57148	RALGAPB	6.72	6.09	5.59	6.35	5.64	5.51
553965	ifng1r	3458	IFNG	5.26	3.56	1.74	0.33	0.48	0.94
566852	pdzd3b	79849	PDZD3	6.77	5.32	15.08	4.75	4.77	5.42
566886	epas1a	2034	EPAS1	48.74	66.48	57.32	35.08	38.47	42.09
101882478	si:dkey-118k5.3			2.37	2.42	2.45	1.15	1.2	1.25
795664	wu:fa56d06			925.07	1103.4	1156.14	633.44	1329.63	1270.24
568167	thrsp	7069	THRSP	17.65	8.43	25.85	0.12	2.04	2.31
792560	zdhhc5b	25921	ZDHHC5	2.27	1.85	1.97	2.28	1.14	1.78
103909985	LOC103909985			2.07	1.5	2.3	0.1	0.19	0.12
751669	ugt5c2	7365	UGT2B10	4.67	4.4	5.04	1.01	1.21	1.37
449674	park7	11315	PARK7	34.56	39.26	40.88	31.78	27.61	24.57
407987	arhgef18a	23370	ARHGEF18	1.78	1.22	1.06	6.04	2.6	1.94
108183920	si:dkeyp-15a6.2			7.89	7.69	7.04	4.41	5.32	4.5
415252	eaf2	55840	EAF2	18.51	17.89	15.86	15.56	14.42	16.19
406566	rsrc2	65117	RSRC2	24.45	24.88	25.36	27.02	20.73	20.39
393485	pfdn6	10471	PFDN6	20.75	16.6	20.82	9.81	9.43	9.86
64604	nrf1	4899	NRF1	5.88	7.21	7.38	5.22	3.49	3.11
325316	pigp	51227	PIGP	4.14	5.49	5.48	10.86	5.42	6.32
796551	tert	7015	TERT	4.31	4.5	3.82	2.44	1.8	1.74
394073	sec14l1	6397	SEC14L1	66.7	100.15	86.68	9.54	13.43	13.12
101883672	si:dkey-249d8.1			3.17	2.56	3.42	2.01	2.76	1.96
797099	fam207a	85395	SLX9	12.44	11.99	13.47	20.82	12.04	8.64
393774	pole3	54107	POLE3	32.49	22.93	31.01	23.01	14.85	13.07
565544	phf21ab	51317	PHF21A	2.57	2.24	2.3	2.11	1.35	1.39
101884219	crtam	56253	CRTAM	5.6	5.66	4.75	1.35	1.62	1.23
558851	cyp4v8	285440	CYP4V2	11.15	17.77	18.02	14.28	27.19	22.37
100003481	ppm1bb	5495	PPM1B	30.39	30.8	28.96	17.81	21.13	23.6
322667	wu:fb69f10	23013	SPEN	14	12.4	11.85	11.71	11.94	12.25
100535458	si:cabz01071912.2	100287226	ZNF729	1.07	1.65	1.55	0.91	0.79	0.36
751682	avl9	23080	AVL9	3.5	3	2.97	2.65	1.86	1.53
324307	atp6v0a1a	535	ATP6V0A1	58.38	58.37	65.31	32.99	32.93	38.5
559377	bspry	54836	BSPRY	5.37	4.12	6.34	4.8	7.36	6.97
793570	btr07			7.95	8.01	12.68	3.15	4.31	3.81
777634	telo2	9894	TELO2	1.73	2.01	1.95	1.39	0.94	0.87
794778	pacs2	23241	PACS2	3.39	3.07	3.27	0.55	0.56	1.16
570822	pam	5066	PAM	34.59	31.92	35.92	28.17	17.84	23.82
559632	rabgap1	23637	RABGAP1	3.28	4.13	3.64	5.28	4.2	3.9
550552	atg16l1	55054	ATG16L1	8.55	6.47	6.18	4.62	3.27	4.21
83773	dmd	1756	DMD	1.55	1.29	1.14	1.61	1.35	1.05
556779	ksr1b	8844	KSR1	12.07	13.51	10.62	9.22	7.91	7.58
565672	rnpc3	55599	RNPC3	9.06	7.26	8.69	14.67	9.72	9.54
393890	panx1a	24145	PANX1	29.8	25.16	28.7	16.57	14.94	16.61
360149	nfe2l2a	4780	NFE2L2	41.25	39.36	38.42	54.43	45.92	43.84
327447	nploc4	55666	NPLOC4	37.92	36.58	41.97	27.58	21.08	20.82
565611	zgc:172090			229.61	70.28	159.31	28.2	27.68	43.5
394170	nme4	4833	NME4	2.97	2.21	2.68	1.39	0.1	0.11
436740	adipor1a	51094	ADIPOR1	3.43	3.1	2.71	5.15	2.89	2.55
406248	itm2bb	9445	ITM2B	249.41	260.72	291.96	173.84	165.84	161.49
565201	hs3st1	9957	HS3ST1	3.63	4.62	4.25	4.94	2.47	1.75
449616	bcl9	607	BCL9	8.17	7.97	6.55	7.72	8.38	8.87
558071	atf6	22926	ATF6	18.44	16.89	16.12	22.88	17.69	22.49
568631	slc4a4a	8671	SLC4A4	25.04	33.58	23.58	25.79	25.65	28.28
101882795	LOC101882795			7.58	9.12	6.71	2.53	3.64	7.72
100003490	zgc:162898	145853	C15orf61	1.17	1.06	0.91	3.9	3.55	3.55
407732	tlk2	11011	TLK2	6.54	5.24	5.32	6.55	4.5	4.48
559616	cabp2b	51475	CABP2	28.64	26.81	20.04	3.95	1.99	4.05
494066	armc1	55156	ARMC1	5.16	5.6	5.77	4.81	3.39	4.2
553504	ercc6l2	375748	ERCC6L2	3.18	2.03	2.2	1.98	1.53	0.9
541355	ube2ka	3093	UBE2K	18.78	16.29	19.7	18.81	13.23	11.81
100148449	nostrin	115677	NOSTRIN	8.17	7.18	8.08	4.73	5.34	6.57
563727	map3k8	1326	MAP3K8	3.54	3.14	3.03	2.22	1.12	1.35
326961	rpl5a	6125	RPL5	800.48	847.71	871.05	862.94	728.66	704.46
100151365	si:dkey-1h24.6	940	CD28	13.47	11.73	11.22	4.07	3.97	2.99
562542	LOC562542			14.82	13.54	15.33	7.86	10.85	10.18
100538052	LOC100538052			0.77	1.18	0.68	1.37	2.41	3.03
100331130	fbxl20	84961	FBXL20	2.29	1.92	1.57	1.1	0.81	0.55
100006191	trim35-14			14.94	16.48	8.48	8.34	9.18	5.3
558502	ryk	6259	RYK	8.48	6.3	6.49	8.67	6.21	5.4
101885410	si:ch211-139g16.8	10261	IGSF6	0.96	0.38	0.83	2.43	1.06	1.48
560737	zgc:162939	84909	AOPEP	2.6	2.1	1.59	1.05	0.88	0.72
570024	crtc3	64784	CRTC3	1.48	1.97	1.26	2.13	1.33	1.56
541510	accs	84680	ACCS	4.8	3.97	3.74	4.41	4.47	4.09
767694	slc25a21	89874	SLC25A21	5.67	3.32	3.33	3.1	2.69	2.48
368473	scrib	23513	SCRIB	11.78	10.78	10.02	9.54	9.4	10.54
393393	adprm	56985	ADPRM	33.17	31.2	27.94	22.03	17.5	21.19
436725	acp5b	54	ACP5	107.19	111.65	103.17	59.39	63.52	79.93
692298	ftr14			4.98	4.47	4.36	3.64	2.5	1.82
108182277	LOC108182277			17.96	18.86	15.31	8.61	8.57	10.55
323713	midn	90007	MIDN	31.92	29.71	16.15	20.51	11.65	15.28
566647	cx32.2			6	2.95	5.41	5.31	2.94	3.2
100000285	mettl24	728464	METTL24	0.94	0.94	0.63	1.28	1.7	1.24
569212	tecpr2	9895	TECPR2	1.33	1.17	1.19	1.41	0.94	0.71
326033	zgc:56622			56.23	66.66	68.73	26.82	39.67	33.18
393513	sik3	23387	SIK3	38.36	37.05	31.2	31.89	31.81	29.88
557457	kiaa0556	23247	KATNIP	1.39	1.04	1.03	2.92	1.91	1.25
564134	arpp21	10777	ARPP21	2.18	1.46	1.54	3.07	1.09	1.75
336713	rpl30	6156	RPL30	2448.77	2347.76	2418.04	2168.44	2272.87	2117.17
566430	prkg1b	5592	PRKG1	4.76	2.75	2.9	2.34	1.2	1.52
336876	tollip	54472	TOLLIP	43.22	41.41	48.24	26.69	23.67	23.54
436772	sec61g	23480	SEC61G	583.71	553.3	603.25	837.87	624.66	490.58
337155	nap1l4a	4676	NAP1L4	17.29	14.97	19.65	20.14	14.63	15.1
100538219	krtcap3	200634	KRTCAP3	3.64	4.39	3.62	7.1	5.13	5.73
556454	csk	1445	CSK	15.15	17.66	16.02	19.57	12.81	12.73
562301	akip1	56672	AKIP1	4.98	4.94	6.13	4.24	4.62	6.75
30157	isl2a	64843	ISL2	0.4	0.28	0.48	2.76	1.52	1.18
100009640	mto1	25821	MTO1	4.34	4.26	4.03	7.14	5.77	5.16
768134	si:dkey-184p18.2	83608	C18orf21	5.09	2.28	2.15	17.08	1.93	1.69
192307	csnk1a1	1452	CSNK1A1	72.76	96.5	75.64	73.66	59.37	67.09
393287	chuk	1147	CHUK	10.99	11.11	11	8.37	7.44	7.45
474329	c1d	10438	C1D	11.39	11.9	13.57	9.04	7.15	8.76
334197	aldh7a1	501	ALDH7A1	42.59	48.2	49.6	38.57	39.41	31.91
568223	ehf	26298	EHF	9.02	3.86	4.55	4.21	1.8	2.63
568334	usp11	8237	USP11	8.9	10.2	8.18	6.01	6.34	7.7
30172	nup93	9688	NUP93	17.02	15.32	20.16	10.96	6.44	9.38
767646	abi2a	10152	ABI2	6.93	7	6.51	9.91	6.88	6.22
324841	cpne1	8904	CPNE1	68.8	62.87	72.21	37.54	35.51	37.16
570782	mfsd11	79157	MFSD11	7.4	4.79	5.15	3.26	3.85	4.21
567195	parp12a	64761	PARP12	10.26	10.32	9.38	3.72	7.82	4.19
100000242	zgc:92606			18.52	25.11	22.67	16.8	8.8	6.68
678549	fbxo8	26269	FBXO8	9.77	10.2	9.78	8.89	7.22	7.26
30291	cdh2	1000	CDH2	3.1	2.02	2.26	18.56	11.39	7.01
322055	cth	1491	CTH	133.75	144.23	160.16	98.49	159.48	146.54
64280	psmb13a			227.89	232.63	253.35	18.88	59.72	31.91
569876	rgs4	5999	RGS4	45.69	43.12	41.76	37.29	23.33	28.5
793920	il2rb	3560	IL2RB	4.33	4.11	4.48	2.82	2.22	1.74
101885086	LOC101885086			2.38	2.18	2.19	1.1	1.04	1.35
393760	gnao1a	2775	GNAO1	2.93	3.36	2.32	3.02	1.95	2.16
108183678	LOC108183678			7	5.49	5.22	2.67	2.48	3.28
100006880	zgc:173619	100287226	ZNF729	9.85	8.47	7.88	8.28	5.55	5.03
436605	stx5a	6811	STX5	32.86	35.27	31.24	18.31	12.7	15.74
793906	pex1	5189	PEX1	3.77	3.79	4.46	3.05	2.4	2.43
100170835	skilb	6498	SKIL	9.37	10.17	8.02	4.52	5.45	5.02
100301514	ftr19			8.3	9.24	3.78	3.18	4.44	3.7
557286	sptlc2b	9517	SPTLC2	16.82	17.89	16.27	18.03	9.62	11.9
503870	rbpjl	11317	RBPJL	3.14	2.68	1.84	7.55	3.23	3.7
492509	pcid2	55795	PCID2	7.98	11.73	13.37	12.53	6.68	7.16
572000	cyp2aa1			11.99	13.37	14.41	14.3	11.93	8.89
791987	ino80c	125476	INO80C	16.73	17.79	16.59	23.68	22.6	16.21
564382	fastkd2	22868	FASTKD2	17.03	15.55	20.08	12.07	8.79	8.07
100537975	trip11	9321	TRIP11	6.57	7.19	6.82	4.52	3.84	5.03
100006379	slc4a5	57835	SLC4A5	1.23	1.83	0.48	0.57	2.72	1.11
100536073	tbc1d24	57465	TBC1D24	1.11	1.25	0.96	0.96	1.56	1.48
30354	lpl	4023	LPL	13.99	12.17	10.38	15.56	10.49	10.65
406315	rab42a	115273	RAB42	1.87	1.87	2.2	1.54	3.17	2.17
100149942	taf4a	6874	TAF4	4.51	3.5	3.47	4.54	3.32	3.81
794093	npdc1a	56654	NPDC1	40.14	29.1	23.78	140.35	75.81	74.4
553389	haus1	115106	HAUS1	4.81	4.01	4.79	5.96	1.51	2.41
450020	cd151	977	CD151	0.82	0.52	0.46	3.56	1.64	0.99
403114	adm2a	79924	ADM2	23.08	11.6	8.98	13.1	3.45	4.66
795933	atg4da	84971	ATG4D	1.38	1.68	1.5	0.9	0.75	0.55
566685	arrdc3a	57561	ARRDC3	19.81	23.33	26.71	18.59	26.49	30.99
334455	exd2	55218	EXD2	1.76	1.65	1.9	1.6	1.52	1.23
561414	fam129ab	116496	NIBAN1	1.61	0.73	1.01	1.6	0.89	0.96
561161	zgc:193726			3.63	5.02	1.65	36.46	11.37	8.91
402997	tmem62	80021	TMEM62	5.53	5.28	4.75	4.69	3.04	3.73
30181	ptch2	8643	PTCH2	2.23	0.87	1.31	1.41	0.82	1.42
100151141	rnf111	54778	RNF111	22.39	18.09	14.12	11.96	9.33	11.29
562231	mark2a	2011	MARK2	26.02	24.35	22.38	25.66	21.43	21.65
100537899	si:dkey-151m15.5	146923	RUNDC1	1.22	1.13	1.53	1.91	1.03	0.86
793471	mocs1	4337	MOCS1	3.03	3.45	4.58	2.46	3.68	3.39
393906	nt5e	4907	NT5E	27.84	22.44	22.25	14.49	15.97	18.79
100006839	LOC100006839			2.56	2.49	1.58	1.03	1.4	1.33
393738	rps27.2	6232	RPS27	839.75	857.58	956.22	826.87	1022.84	971.88
565145	adamts1	9510	ADAMTS1	6.61	1.79	1.79	4.38	2.37	2.99
436994	tfip11	24144	TFIP11	11.38	10.28	9.91	8.43	5.68	5.87
570772	bcl2a	596	BCL2	1.28	0.75	0.8	1.6	0.75	1.13
450079	baz2a	11176	BAZ2A	6.91	6.09	6.11	6.14	4.32	4.19
550533	hddc3	374659	HDDC3	10.19	9.8	10.71	6.51	5.13	5.18
368425	ube2h	7328	UBE2H	9.78	10.45	9.09	12.67	7.76	6.66
110438456	LOC110438456	51234	EMC4	46.32	50.57	55.02	32.75	21.37	24.62
101882128	LOC101882128			0.84	3.06	1.84	0.84	1.45	1.33
101884886	si:ch211-235m3.5			17.47	26.53	17.48	14.34	15.48	18.76
100004703	tdrd7b	23424	TDRD7	2.95	3.07	2.16	1	1.12	1.48
566587	LOC566587	54206	ERRFI1	19.87	31.07	17.4	18.33	14.5	21.05
768196	me1	4199	ME1	71.43	61.8	73.19	34.7	42.91	61.36
195824	atp6ap1b	537	ATP6AP1	40.87	38.92	43.54	19.51	20.11	19.8
393356	gorab	92344	GORAB	2.74	2.17	3.35	2.53	2.36	1.7
558848	ulk1b	8408	ULK1	1.45	1.45	1.16	1.58	1.39	1.14
447862	nucks1a	64710	NUCKS1	6.85	7.59	7.06	5.84	4.27	5.63
101884302	LOC101884302	27145	FILIP1	4.66	5.23	7.85	1.48	1.79	2.02
571897	rab8a	4218	RAB8A	18.45	18.24	19.06	10.63	7.72	10.36
100000026	aldh3a1	218	ALDH3A1	1.25	1.3	1.25	1.14	1.97	1.75
777745	zgc:154077	57102	C12orf4	6.5	6.17	6.35	6.06	5.46	5.07
564121	si:ch211-133l5.7	284422	SMIM24	195.65	217.06	232.12	78.47	117.86	120.38
403036	gabarapl2	11345	GABARAPL2	82.29	70.78	82.36	70.9	72.6	76.06
573631	rab11fip3	9727	RAB11FIP3	5.6	7.16	5.47	3.12	3.12	3.05
791148	gpatch3	63906	GPATCH3	13.42	11.23	9.3	12.99	9.22	7.85
550453	pdrg1	81572	PDRG1	2.34	1.61	1.94	2.11	1.84	2.03
565037	akap9	10142	AKAP9	12.67	13.36	12.57	12.24	12.43	13.12
394007	xpnpep2	7512	XPNPEP2	56.94	82.63	61.85	38.76	67.34	56.64
100002938	cdc42ep4b	23580	CDC42EP4	7.42	8.28	9.96	7.96	6.2	7.32
336311	cramp1	57585	CRAMP1	4.07	4.34	4.6	2.91	2.26	1.78
550376	cib1	10519	CIB1	85.35	92.5	97.94	32.39	24.28	26.3
566796	lama4	3910	LAMA4	3	1.72	1.82	4.4	3.72	2.79
641497	eefsec	60678	EEFSEC	12.04	11.96	12.78	8.95	9.76	10.32
436924	limk2	3985	LIMK2	2.08	2.61	2.09	3.75	1.47	1.44
569245	cyp2ad3	1573	CYP2J2	5.91	3.08	7.05	30.56	26.02	18.71
415101	rel	5966	REL	18.24	15.11	12.5	13.23	8.94	8.08
110438418	LOC110438418			0.41	2.72	0.32	4.89	2.1	5.6
565384	snap91	9892	SNAP91	3.84	4.26	1.88	2	3.46	3.65
554269	col4a1	1282	COL4A1	1.89	1.01	1.56	1.87	1.1	1.37
394134	mpp6b	51678	PALS2	1.81	2.05	2.29	1.32	0.98	0.88
100331351	il1rap	3556	IL1RAP	1.14	1.11	1.09	1.5	0.85	1.14
558447	isg20l2	81875	ISG20L2	3.48	3.35	3.31	3.83	2.21	1.52
100000647	kctd13	253980	KCTD13	22.22	22.29	23.34	8.78	6.41	5.6
100332426	mmp15b	4324	MMP15	1.95	2.63	2.27	3.26	2.09	3.01
494064	hsdl1	83693	HSDL1	3.25	3.06	2.76	2.25	2.93	3.36
559843	LOC559843			3.46	3.96	3.78	2.68	2.91	3
553695	zgc:112255	79078	C1orf50	16.44	16.76	16.96	11.61	13.38	15.43
81541	atp5mc3b	518	ATP5MC3	1196.11	1300.51	1339.72	797.2	1221.17	1071.68
393383	slx4ip	128710	SLX4IP	2.29	1.43	2.54	1.8	0.87	0.86
100003354	brpf3b	27154	BRPF3	5.1	4.62	4.11	4.43	3.98	3.72
562403	si:ch211-1o7.3			10.86	9.45	9.26	8.49	6.81	6
436842	tpmt.1	7172	TPMT	35.06	32.14	34.82	40.04	31.04	26.11
100144563	spc25	57405	SPC25	5.01	4.58	5.91	7.96	2.52	2.72
406777	aqp3a	360	AQP3	2.56	1.47	1.02	4.3	1.67	1.24
101882921	LOC101882921			1.69	2.72	2.31	0.8	1.11	0.69
405832	rffl	117584	RFFL	25.06	31.06	25.93	17.94	14.57	15.5
100332758	cul9			9.73	8.99	9.36	5.43	4.65	5.72
571919	ppp1r26	9858	PPP1R26	2.63	2.12	2.58	2.46	2.19	2.4
403145	myd88	4615	MYD88	4.08	4.03	3.34	9.02	4.13	2.55
393864	naprt	93100	NAPRT	18.9	22.1	26.17	15.25	15.89	16.89
324238	cstf1	1477	CSTF1	8.26	8.41	8.82	6.8	5.51	5.84
569389	si:ch211-213a13.9			4.38	7.52	7.04	5.23	6.31	5.97
567275	mgst3b	4259	MGST3	206.1	257.29	217.21	376.65	315.52	281.36
559461	wdr26a	80232	WDR26	3.28	4.09	2.8	3.97	3.11	2.65
337565	dcaf7	10238	DCAF7	24.72	20.82	23.85	18.87	16.55	14.61
100537905	si:dkey-203a12.4			1.06	1.25	2.02	19.55	23.66	8.62
436810	parp6a	56965	PARP6	2.67	2.98	3.05	2.65	2.32	2.45
570749	si:ch211-264f5.2			4.31	5.1	2.93	26.36	8	15.37
335475	wu:fj16a03			520.36	378.71	446.24	455.42	187.79	194.03
791470	b3gnt5b	84002	B3GNT5	3.53	2.28	2.46	3.26	3.1	1.78
100535938	oit3	170392	OIT3	1.3	0.79	0.64	4.99	0.08	0.31
555994	gramd1a	57655	GRAMD1A	1.57	1.17	0.87	1.94	0.86	0.81
494108	ptgr1	22949	PTGR1	39.47	45.74	38.47	23.59	27.51	25.07
100006548	wu:fb16f03	1981	EIF4G1	15.6	15.95	10.58	15.81	13.55	14.25
568482	abcc12	94160	ABCC12	28.05	33.95	29.37	37.51	36.54	42.13
100537548	si:dkeyp-97a10.1			1.91	1.26	1.39	2.43	1.13	1.58
563089	tmem108	66000	TMEM108	2.93	1.44	1.7	6.82	3.7	3.52
100148479	LOC100148479			2.54	1.47	1.88	1.85	0.96	1.49
569993	zgc:162944			165.71	131.97	163.04	91.87	61.42	80.11
58050	hoxa4a	3201	HOXA4	2.1	1.65	1.74	4.14	2.05	1.57
406471	tnfrsf1a	7132	TNFRSF1A	35.14	28.07	27.97	28.33	16.61	16.59
798792	cd79a	973	CD79A	1.92	0.69	1.21	0.56	1.31	0.57
558180	borcs8	729991	BORCS8	6.32	5.81	5.95	6.1	5.5	5.02
100535026	ltb4r2a	56413	LTB4R2	0.89	1.73	2.05	3.84	2.88	1.1
777793	sult2st2	6820	SULT2B1	123.47	120.84	112.14	115.21	157.68	120.87
406287	slc37a2	219855	SLC37A2	31.31	33.79	28.64	40.2	29.77	27.65
393929	upf3b	65109	UPF3B	10.1	10.64	12.3	11.41	10.2	7.53
101885667	si:ch1073-220m6.1			3.42	1.82	2.31	1	0.57	0.58
564950	senp3a	26168	SENP3	2.97	2.63	3.21	2.26	1.78	2.31
407984	thrap3b	9967	THRAP3	40.57	36.38	39.42	29.61	32.04	28.37
394249	bmi1b	648	BMI1	5.41	3.81	4.14	4.38	3.32	2.45
751633	coa5	493753	COA5	21.9	23.82	25.58	20.6	10.66	11.56
564077	scarb2b			15.01	12.15	12.76	24.88	10.73	9.6
100332608	LOC100332608	126567	C2CD4C	1.27	3.43	1.98	4.73	5.29	4.66
559097	cyp7a1b	1581	CYP7A1	5.1	4.11	4.67	3.98	3.31	4.4
393899	stau2	27067	STAU2	28.55	40.89	25.57	29.11	31.6	30.83
402879	LOC402879			19.55	20.53	21	10.74	8.16	10.71
393560	agfg1b	3267	AGFG1	13.02	9.65	10.8	13.4	9.17	9.44
799016	pop1	10940	POP1	3.17	2.8	2.51	2.51	1.78	2.01
30507	hbaa1	3039	HBA1	142.93	147.21	219.24	3001.32	712.54	128.59
170445	pknox1.2	5316	PKNOX1	5.11	4.05	4.79	4.53	3.48	2.96
103909756	hhla2b.2	11148	HHLA2	37.43	26.11	27.51	20.45	41.01	33.37
100332314	sar1aa	56681	SAR1A	1.67	1.51	2.19	1.3	1.46	1.32
550281	icmt	23463	ICMT	5.78	5.04	6.42	4.73	4.35	3.97
327364	wu:fi04e12	1832	DSP	2.83	3.31	3.31	4.09	3.85	3.13
101884766	tmed6	146456	TMED6	6.75	3.52	2.73	20.19	10.92	12.29
562395	shkbp1	92799	SHKBP1	7.92	6.47	5.96	5.76	4.74	5.33
327512	psat1	29968	PSAT1	4.09	3.43	2.87	5.11	2.42	2.23
352931	selenop	6414	SELENOP	2774.73	3106.08	3081.9	784.2	1697.96	1543.38
100149582	si:ch211-71m22.1	57088	PLSCR4	44.42	44.39	57.87	26.49	17.18	21.67
335722	gsdmeb	1687	GSDME	8.77	8.96	8.46	20.1	16.44	14.11
324244	tpm4b	7171	TPM4	18.73	14.49	16.3	13.5	10.87	10.32
557738	ccny	219771	CCNY	5.74	6.21	4.45	3.72	2.77	3.97
100537648	clint1b	9685	CLINT1	1.02	0.86	1.13	1.23	1.01	1.03
100001620	LOC100001620	95	ACY1	2.53	2.35	2.61	2.6	2.54	1.82
63999	star	6770	STAR	0.39	0.23	0.22	5.7	0.3	0.51
562793	limd1a	8994	LIMD1	1.14	0.79	0.76	2.2	0.96	0.8
393111	samm50	25813	SAMM50	23.73	24.89	29.5	12.56	9.08	12.16
559352	znf593	51042	ZNF593	68.55	66.22	79.33	43.14	40.53	32.86
677740	illr3	26253	CLEC4E	0.55	0.84	0.62	7.05	1.23	2.05
324335	usp19	10869	USP19	12.3	11.64	11.1	5.81	5.27	7.21
556393	dhrs12	79758	DHRS12	17.07	14.57	19.79	7.5	6.51	6.86
664752	myg1	60314	MYG1	21.92	21.16	19.4	28.24	18.32	17.47
796750	si:dkey-15f17.8	92342	METTL18	1.15	0.94	0.56	1.23	1.11	1.14
402942	pigf	5281	PIGF	14.04	15.07	17.73	10.72	5.68	7.33
436718	rhocb	389	RHOC	97.9	70.71	90.9	58.15	58.73	45.41
58084	tnnt3a	7140	TNNT3	3.86	1.74	2.07	2.66	1.3	0.73
30202	spon2b	10417	SPON2	0.07	0.15	0	3.05	3.77	1.21
110438533	LOC110438533	6667	SP1	4.45	3.11	4.67	3.96	3.04	1.67
558452	anpepa	290	ANPEP	281.02	282.18	299.52	149.68	166.56	165.51
110440003	LOC110440003			7.97	6.43	6.45	5.77	4	4.09
404606	pithd1	57095	PITHD1	6.18	4.92	6.65	3.34	2.56	2.89
559441	rnf216	54476	RNF216	16.11	15.49	12.72	9.32	6.37	6.33
678596	btr20			8.35	7.59	9.8	4.53	7.61	6.34
100536587	LOC100536587			1.57	1.3	1.32	0.82	0.68	0.7
563777	ecpas	23392	ECPAS	11.53	10.04	11.09	6.98	4.69	4.93
393818	rps17	6218	RPS17	1587.7	1534.5	1631	1610.52	1493.15	1215.09
565337	gltpd2	388323	GLTPD2	12.49	22.29	15.11	5.04	8.59	11
415214	psmc3ip	29893	PSMC3IP	6.5	5.18	7.55	6.46	2.86	3.78
570430	si:ch1073-174d20.2			10.52	10.61	10.92	5.35	4.18	4.34
368667	nedd8	4738	NEDD8	75.29	80.35	78.15	46.91	33.2	35.63
110439059	LOC110439059			0	0	0	3.38	1.36	2.13
566787	cdt1	81620	CDT1	2.22	1.26	1.68	1.26	1.31	1.52
564346	si:ch211-214b16.3			15.69	15.51	9.35	19.42	16.87	19.05
565482	hdac6	10013	HDAC6	3.31	2.79	3.53	3.08	2.56	2.38
449774	arl2	402	ARL2	11.95	11.18	14.8	11.43	7.21	7.85
436647	aldh6a1	4329	ALDH6A1	167.38	174.59	167.47	153.71	196.27	159.75
641491	taf5	6877	TAF5	3.2	3.96	3.66	5.17	4.67	4.25
563669	stag1b	10274	STAG1	5.1	4.91	5.78	3.2	2.4	2.19
562348	supt16h	11198	SUPT16H	22.77	15.33	23.82	22.21	16.92	17.1
566844	ikzf4	64375	IKZF4	2.36	1.75	1.95	1.5	1.25	1.08
541409	zgc:101744			68.73	73.39	83.95	50.85	73.58	78.04
555610	mcm9	254394	MCM9	2.85	1.35	2.11	1.81	0.53	1.23
327294	castor2	729438	CASTOR2	6.56	5.35	7	5.68	3.96	2.56
564833	hemgn	55363	HEMGN	30.8	36.7	37.64	29.81	31.32	27.26
751093	mif	4282	MIF	39.78	36.21	40.1	34.28	32.46	28.53
570148	abcb9	23457	ABCB9	11.42	8.97	9.9	26.07	14.4	13.31
402850	dcps	28960	DCPS	2.84	2.23	2.96	2.12	1.94	1.93
564004	usp45	85015	USP45	9.04	7.74	7.24	5.65	5.66	6.76
100034375	si:dkey-27n6.1			10.16	12.57	15.24	9.54	10.6	7.8
568426	spata13	221178	SPATA13	57.86	67.15	57.31	27.3	28.37	38.58
571938	pld3	23646	PLD3	3.54	3.79	3.55	4.18	2.55	2.72
286832	lamc1	3915	LAMC1	5.73	5.7	5.42	7.78	5.3	5.29
567536	myo1ca	4641	MYO1C	6.85	6.3	6.55	7.82	6.95	6.03
368223	gpm6aa	2823	GPM6A	1.73	1.54	1.74	3.1	1.78	1.62
402898	wdr91	29062	WDR91	4.89	5.62	6.53	6.3	5.56	5.24
569483	tmppe	643853	TMPPE	11.26	11.73	11.39	8.6	8.33	8.85
100149273	mapk9	5601	MAPK9	4.77	5.18	4.28	4.25	4.55	4.3
492795	dia1a	205428	DIPK2A	1.77	1.61	1.28	1.71	0.95	1.18
338304	ppdpfa	79144	PPDPF	2071.31	2406.95	1888.77	1585.25	1816.35	1530.88
445400	slc35d1a	23169	SLC35D1	2.3	2.42	2.26	1.16	1.17	0.86
393148	cdc14b	8555	CDC14B	17.78	17.75	19.63	19.5	19.25	18.45
678607	pmp22b	5376	PMP22	4.44	5.75	4.35	8.59	4.92	4.54
553545	tmem127	55654	TMEM127	14.66	10.54	9.95	11.02	7.32	6.25
100004517	tmem88b	92162	TMEM88	1.51	1.11	1.15	8.47	6.04	4.45
794752	ckmb	1158	CKM	8.02	3.67	4.66	11.45	1.56	0.71
449685	zgc:136410			1.44	1.44	0.83	2.99	3.07	2.99
394244	ndel1a	81565	NDEL1	2.09	1.57	1.89	3.74	1.33	1.27
100301513	ftr34			6.62	5.59	5.97	1.64	5.1	5.73
327528	usp42	84132	USP42	9.12	8.78	7.75	5.81	5.64	5.85
404040	dab2	1601	DAB2	131.3	156.7	124.93	65.7	118.4	149.92
335370	eef1b2	1933	EEF1B2	557.88	618.08	665.77	628	678.04	611.92
30412	fzd7b	8324	FZD7	5.07	3.67	4.27	4.69	2.32	2.2
100149322	mast4	375449	MAST4	2.98	3.38	2.68	3.73	3.16	3.11
101885612	LOC101885612			14.38	12.03	15.72	17.09	13.99	13.54
571249	arid3b	10620	ARID3B	1.03	0.64	0.79	2.14	1.37	1.08
393600	cdkal1	54901	CDKAL1	7.64	6.32	9.06	5.35	4.4	3.32
393582	dop1b	9980	DOP1B	4.98	4.84	4.33	5.67	4.46	4.22
565972	ftr83			0.79	1	1.73	2.68	0.57	0.47
100007523	si:dkey-79f11.10	10964	IFI44L	364.98	626.65	276.53	66.51	135.81	402.73
324303	slc39a6	25800	SLC39A6	8.96	5.99	6.64	14.21	8.89	7.98
110439729	donson			2.29	1.46	2.41	3.08	0.75	1.05
402963	zgc:77398	91603	ZNF830	7.08	4.15	7.97	4.06	4.25	2.98
406349	rps6kb1b	6198	RPS6KB1	36.5	31.69	33.05	35.14	35	38.01
569130	mtmr12	54545	MTMR12	5.87	5.89	5.26	6.66	5.47	4.15
393125	nup155	9631	NUP155	17.04	15.83	15.64	11.46	8.22	10.32
492473	scamp3	10067	SCAMP3	31.24	32.07	27.31	22.89	17.16	19.81
555566	lpcat3	10162	LPCAT3	53.44	54.41	64.91	31.05	54.13	43.89
567764	blk	640	BLK	2.02	1.94	1.45	1.11	1.82	0.95
110439840	LOC110439840			8.45	9.29	8.76	9.13	6.05	5.62
368863	fkbp3	2287	FKBP3	29.45	34.02	28.09	30.69	26.81	22.01
100004173	cox19	90639	COX19	1.45	1.23	1.6	0.97	0.73	0.73
550237	aspscr1	79058	ASPSCR1	18.95	17.56	15.62	23.97	21.43	17.85
571922	sla1	6503	SLA	2.28	2.2	1.92	2.59	1.41	1.91
100333951	itgae.1	3682	ITGAE	28.49	23.93	22.34	54.99	36.51	26.96
555815	c1qtnf5	114902	C1QTNF5	2.4	1.47	2.45	3.96	2.5	2.96
108183308	LOC108183308			1.61	1.68	1.68	1.77	0.93	1.14
406829	far1	84188	FAR1	1.37	0.84	0.98	2.16	1.41	1.19
30723	tpt1	7178	TPT1	5281.84	4547.36	4852.63	4763.27	4132.95	3997.06
393212	eps8a	2059	EPS8	4.65	4.06	3.1	6.54	4.71	4.47
573765	rgs5a	8490	RGS5	34.87	34.88	33.81	30.23	29.37	28.8
334757	sfxn2	118980	SFXN2	13.14	11.44	12.48	16.21	17.06	14.05
322008	kctd5a	54442	KCTD5	5.6	4.19	3.01	4.48	3.58	2.74
321621	gldc	2731	GLDC	56.68	74.22	40.35	67.36	87.44	70.78
30407	hoxd13a	3239	HOXD13	1.56	1.24	1.69	0.85	1.85	1.8
140815	cebpa	1050	CEBPA	282.56	299.9	173.87	229.9	222.72	310.36
100332723	LOC100332723			340.76	459.32	382.54	497.24	455.65	420.03
100331984	galnt3	2591	GALNT3	5.62	4.67	4.27	3.61	2.95	3.23
393296	hps4	89781	HPS4	4.44	3.03	3.72	2.61	2.73	2.29
101885456	ncbp1			3.01	4.36	5.19	3.93	2.26	4.23
794026	camk1b	8536	CAMK1	4.8	4.59	5.38	2.93	3.03	2.69
323679	srpk1a	6732	SRPK1	6.78	4.89	5.99	5.58	4.68	4.61
553981	sptlc1	10558	SPTLC1	34.35	34.05	36.59	26.58	21.56	22.13
567680	atg101	60673	ATG101	7.63	6.62	7.39	7.14	5.99	4.15
373881	ppp2r5ea	5529	PPP2R5E	25.65	26.85	27.25	20.61	16.89	19.87
795679	si:dkey-42l23.2			1.04	0.84	0.96	1.34	1.35	1.16
406558	cant1a	124583	CANT1	6.15	5.76	6.31	5.05	4.58	3.55
555838	dhx34	9704	DHX34	1.93	1.31	1.81	1.79	0.95	0.96
259257	adcyap1a	116	ADCYAP1	19.1	15.88	16.75	28.35	11.04	11.56
393814	plek	5341	PLEK	1.52	1.12	0.75	7.25	1.96	2.03
503746	nkx3.3			2.34	1.64	2.45	2.89	2.32	1.4
100151047	taar20u			1.8	1.85	2.98	0.02	1.15	1.12
30232	nipsnap2	2631	NIPSNAP2	26.55	27.39	23.54	21.2	14.89	12.04
503946	fhod1	29109	FHOD1	3.91	3.55	2.97	3.8	1.78	2.37
436617	rxrgb	6258	RXRG	15.01	14.58	18.49	7.73	11.8	9.22
100333821	tnfrsf11a	8792	TNFRSF11A	8.88	6.3	6.68	9.45	6	5.42
436828	rab11bb	9230	RAB11B	5.4	6.57	4.67	10.82	9.6	9
322041	ip6k2a	51447	IP6K2	8.55	8.56	8.03	10.46	7.1	7.55
431718	hdac11	79885	HDAC11	1.81	1.87	1.93	2.06	2.89	3.32
791201	cep57	9702	CEP57	2.82	1.87	1.9	1.44	1.04	0.74
368614	si:busm1-48c11.3	3113	HLA-DPA1	0	0	0	24.5	129.66	53.64
436799	atp6v1f	9296	ATP6V1F	33.56	29.38	33.94	24.1	20.31	21.63
558422	lpin2	9663	LPIN2	24.1	29.11	24.58	15.56	16.1	12.4
555391	trim3b	10612	TRIM3	1.21	1.2	1.74	2.43	2.54	2.1
497596	faf2	23197	FAF2	48.39	50.86	43.98	32.66	21.41	25.04
353363	anxa6	309	ANXA6	1.41	1.21	1.56	1.23	1.31	1.28
798325	zgc:171551	100287226	ZNF729	2.8	2.95	2.52	1.52	1.78	1.68
566682	zzef1	23140	ZZEF1	11.79	9.35	10.42	5.12	4.35	6.66
100330349	LOC100330349			7.4	15.89	17.57	6.86	4.9	1.44
30196	lmnb2	84823	LMNB2	10.13	10.25	10.51	10.97	6.39	6.99
503880	mrps35	60488	MRPS35	28.4	29.12	33.49	20.63	15.41	19.13
431762	mgst1.2	4257	MGST1	42.92	45.16	43.93	37.52	48.07	41.48
793183	fam222bb	55731	FAM222B	4.98	4.64	3.93	5.08	4.3	4.37
767698	zgc:153039			1.43	1.17	1.28	1.13	1.75	1.59
550372	afmid	125061	AFMID	22.07	28.04	20.25	20.44	24.42	19.28
437017	abhd17b	51104	ABHD17B	3.64	4.32	4	2.91	2.11	2.34
327168	kdm5ba	10765	KDM5B	16.21	16.18	15.4	10.38	9.62	8.26
447941	apip	51074	APIP	7.66	3.96	4.14	25.32	27.26	23.75
394085	ube2d1a	7321	UBE2D1	50.19	57.52	51.4	37.48	47.6	31.37
565235	aldh5a1	7915	ALDH5A1	9.46	11.64	10.21	9.42	10.63	12.66
570222	plxnb1b	5364	PLXNB1	2.23	1.7	1.96	1.31	1.02	1.24
566768	ino80	54617	INO80	3.93	3.9	4.21	3.44	2.82	3.03
373084	higd1a	25994	HIGD1A	111.93	126.07	130.81	61.19	47.95	73.42
406745	plekha1a	59338	PLEKHA1	21.55	22.75	25.79	17.89	12.86	11.21
101885420	e2f1	1869	E2F1	1.6	1.35	1.21	0.93	0.67	0.77
100005593	adam8b	101	ADAM8	5.02	4.67	4.11	7.86	2.68	2.7
101883186	cunh18orf32			12.66	10.76	9.26	14.98	14.89	14.82
563067	hps1	3257	HPS1	5.11	4.75	6.35	3.27	3.98	3.12
436796	rgs17	26575	RGS17	2.24	1.07	1.66	1.82	1.52	1.58
393141	mycb	4609	MYC	27.94	18.86	18.33	37.93	20.47	21.6
30364	fzd5	7855	FZD5	14.15	12.22	10.68	10.76	11.36	9.58
334471	larp6a	55323	LARP6	7.39	6.79	7.45	7.07	4.97	5.49
570043	rev1	51455	REV1	2.65	3.21	3.3	2.7	2.24	1.81
791132	csrp1b	1465	CSRP1	55.05	61.63	63.37	48.65	49.37	48.44
30273	snai1a	6615	SNAI1	5.41	3.33	3.3	7.9	5.26	4.29
322104	gnb1a	2782	GNB1	52.39	53.73	48.82	47.64	32.18	32.09
100331274	itcha	83737	ITCH	6.12	5.86	6.54	5.74	5.98	6.57
108004535	timp4.2	7079	TIMP4	0.44	0.38	0.1	10.37	6.81	2.11
393205	unk	85451	UNK	3.36	3.39	3.11	3.32	2.39	2.52
562799	arid3a	1820	ARID3A	4.51	4.57	3.71	4.69	3.63	2.81
108179657	LOC108179657			3.92	4.57	4.1	4.51	4.23	3.43
378962	pah	5053	PAH	12.97	12.45	10.47	4.18	0.39	0.4
572367	bud23	114049	BUD23	9.74	7.95	10.6	7.63	5.67	4.24
445031	ptpa	5524	PTPA	23.1	26.02	24.39	18.77	15.75	16.75
100000398	poldip2	26073	POLDIP2	15.57	16.45	19.79	17.66	16.86	19.02
560631	adgrl3.1	23284	ADGRL3	1.25	1.12	0.79	2.16	1.08	1.27
796684	si:dkey-87o1.2			18.26	17.62	17.17	18.51	13.88	17.16
569030	si:dkey-197c15.6			1.82	0.68	1.11	1.69	0.92	0.93
100334672	si:ch1073-416d2.4			1.38	0.92	0.57	3.21	2.16	1.75
553383	sptan1	6709	SPTAN1	48.18	55.13	47.52	40.75	38.83	40.57
550476	zgc:110366	1646	AKR1C2	2.17	2.98	3.09	1.59	1.95	2.12
393735	gchfr	2644	GCHFR	28.08	28.66	25.92	19.59	25.73	24.38
751676	ppp1r35	221908	PPP1R35	5.07	2.98	3.9	2.17	1.08	1.33
553472	habp2	3026	HABP2	6.51	4.54	5.1	7.45	0.32	0.34
563867	pcolcea	5118	PCOLCE	32.17	25.76	30.76	77.58	37.41	42.44
100332791	prxl2c	195827	PRXL2C	0.77	0.36	0.52	3.33	3.3	1.57
566132	ces2	1066	CES1	15.2	11.94	14.52	31.06	1.52	2.14
103908712	si:dkey-108k21.18			4.67	0.78	4.01	0.32	0.47	0.09
556934	tspan4b			3.97	3.71	2.9	15.82	6.32	6.1
571959	trap1	10131	TRAP1	17.75	19.81	18.77	8.66	6.25	9.39
793075	leap2			177.15	106.35	72.37	58.07	45.29	64.15
405884	spcs3	60559	SPCS3	43.91	47.83	51.07	44.25	39.75	40.09
449555	zgc:101858	10202	DHRS2	16.71	15.02	21.91	15.86	12.73	10.64
558814	haus6	54801	HAUS6	2.8	1.93	2.63	2.83	0.89	1.39
100536140	poldip3	84271	POLDIP3	26.65	23.4	26.08	18.17	14.78	14.17
568734	trim16	10626	TRIM16	8.71	10.36	8.45	6.03	3.19	3.91
100333322	si:dkey-108k21.13	8349	H2BC21	5.98	1.38	2.14	2.3	1.13	0.92
110439813	LOC110439813			1.46	1.34	1.89	1.43	0.35	2.45
554139	smim8	57150	SMIM8	12.68	11.86	15.15	7.83	8.31	8.15
100007441	znf644a	84146	ZNF644	1.57	1.14	1.49	1.55	1.28	0.88
436724	ufd1l	7353	UFD1	52.97	62.09	60.75	54.36	45.96	42.13
406467	abcf1	23	ABCF1	36.46	33.5	41.09	24.19	21.71	21.89
767675	pigs	94005	PIGS	17.03	16.52	18.32	9.31	5.56	5.6
100333685	cd302	9936	CD302	3.49	3.01	3.78	4.06	3.72	2.51
492493	tnni2a.1	7136	TNNI2	5.22	2.51	3.57	5.57	1.43	0.67
100319387	fbxo4	26272	FBXO4	6.09	5.62	8.65	3.83	3.39	3.35
436950	sumo3b	6612	SUMO3	10.31	8.77	9.64	7.58	5.13	7.02
566285	dclre1c	64421	DCLRE1C	6.18	5.13	6.88	5.21	5.22	4.6
562037	eprs	2058	EPRS1	30.16	27.96	30.96	25.81	19.35	18.56
436909	khk	3795	KHK	25.64	28.8	29.38	16.59	33.99	31.97
100009622	zgc:158619	196463	PLBD2	68.56	75.92	59.59	35.53	41.27	35.3
568316	prkag2b	51422	PRKAG2	2.74	2.41	2.14	2.95	2.33	2.85
406403	ankra2	57763	ANKRA2	1.62	1.52	1.79	1.57	1.19	0.45
393782	dpm3	54344	DPM3	5.12	3.31	6.64	4.17	3.11	2.98
556634	adamtsl7			0.1	0.08	0.22	5.38	0.39	0.41
556677	mfap2	4237	MFAP2	0.71	1.08	0.68	2.62	1.81	2.36
572173	prcc	5546	PRCC	7.57	6.45	7.1	9.55	6.16	5.64
393240	rtraf	51637	RTRAF	32.35	31.32	37.07	27.23	22.86	25.2
541486	mfge8a	4240	MFGE8	4.3	3.8	3.78	4.63	2.35	2.34
406605	prxl2b	127281	PRXL2B	28.01	25.03	28.05	30.13	15.95	16.46
503533	slc50a1	55974	SLC50A1	1.51	1.36	1.38	0.98	1.16	1.05
559222	acvr1bb	91	ACVR1B	8.24	7.53	7.55	5.32	5.16	6.04
100331609	LOC100331609			8.14	4.78	8.75	4.69	4.36	4.47
794522	si:ch211-139a5.9			4.19	8.33	11.08	8.38	5.3	8.48
324574	wu:fc33b09	51010	EXOSC3	5.37	3.17	2.32	5.08	3.12	3.02
550590	zgc:113019	152815	THAP6	2.88	2.53	2.98	4.11	2.42	1.83
402864	uvssa	57654	UVSSA	1.35	1.79	1.16	2.3	1.47	0.65
795005	zfhx2	85446	ZFHX2	3.76	3.02	3.12	2.86	2.28	2
564677	gucd1	83606	GUCD1	5.93	4.38	5.4	4.45	3.77	3.17
553716	b3galnt2	148789	B3GALNT2	1.53	0.7	0.61	1.83	1.1	1.34
791890	rnaset2	8635	RNASET2	16.36	11.93	13.59	18.24	10.72	9.76
100535718	pdgfd	80310	PDGFD	1.74	0.77	1.07	5.48	2.34	2.47
565774	c5	727	C5	5.07	5.94	3.14	13.53	4.9	2.7
570411	si:dkey-183n20.15			13.88	15.7	14.83	3.8	6.66	3.87
325550	ddx39aa	10212	DDX39A	61.24	58.5	66.04	42.67	33	36.95
550580	sqor	58472	SQOR	176.99	168.18	199.23	76.67	83.38	79.19
324015	ube2d1b	7321	UBE2D1	98.48	97.91	98.28	47.36	44.31	46.51
492780	bin2a	51411	BIN2	473.8	554.41	545	220.64	252.62	293.47
100148539	hcar1-3	8843	HCAR3	0.74	0.44	0.54	1.15	1.6	2.06
393901	picalma	8301	PICALM	52.96	57.32	56.02	30.62	32.9	41.36
777716	ocrl	4952	OCRL	5.62	5.44	5.01	8.79	5.13	4.95
386589	hopx	84525	HOPX	16.05	11.33	12.43	8.62	8.57	11.46
393691	calb2a	794	CALB2	8.59	7.24	8.23	6	4.12	2.94
557132	sash1a	23328	SASH1	2.04	1.08	1.68	3.2	2.13	2.58
793937	agtrap	57085	AGTRAP	18.96	13.94	21.54	4.11	8.05	6.51
798364	hibch	26275	HIBCH	9.99	10.75	11.57	4.52	5.9	4.84
30539	foxa			0.87	1.16	1.17	3.48	1.6	1.49
449988	zgc:103755			7.57	6.21	6.33	6.01	6.07	7.6
791202	vhl	7428	VHL	20.79	18.17	18.85	4.45	4.95	5.57
321636	rprd1b	58490	RPRD1B	7.93	7.12	8.3	6.61	5.01	4.6
368848	g2e3	55632	G2E3	1.15	1.09	1.28	1.27	0.79	0.51
560882	si:ch211-165g14.1			3.24	2.8	3.34	3.15	2.47	2.51
565575	smg7	9887	SMG7	14.1	14.58	11.79	12.52	9.99	10.24
557435	raph1a	65059	RAPH1	2.37	1.86	2.21	4.05	3.43	2.69
561041	mmp15a	4324	MMP15	1.28	0.68	1.12	1.83	1.47	1.63
337236	synj1	8867	SYNJ1	6.91	6.34	4.73	5.51	4.2	4.16
436830	nedd8l	4738	NEDD8	38.31	32.93	46.22	21.11	13.57	13.43
557460	tpcn3			3.82	3.76	2.6	6.53	5.1	5.44
799354	cxcl12b	6387	CXCL12	5.54	2.8	3.8	10.4	7.34	6.23
558920	amotl2a	51421	AMOTL2	8.39	6.15	6.54	22.54	9.52	7.81
368704	ctsc	1075	CTSC	75.16	71.1	62.64	46.61	57.23	54.66
108179332	LOC108179332			543.25	324.21	360.24	154.92	165.15	138.52
564279	tnip2	79155	TNIP2	20.78	21.47	14.25	4.11	3.36	3.53
334658	mbtps2	51360	MBTPS2	6.65	7.06	6.49	8.51	9.64	6.52
449662	acox1	51	ACOX1	140.31	147.37	146.3	74.05	111.9	114.31
550603	mhc1laa	3077	HFE	1.09	0.89	0.87	1.65	0.99	0.96
114377	efnb1	1947	EFNB1	11.62	8.9	11.56	7.93	7.83	7.99
792613	zgc:195173			73.53	64.4	66	87.77	69.11	62.25
322617	cx32.3			172.71	211.86	226.68	105.04	180.41	185.21
562258	rorcb	6097	RORC	0.73	1.59	0.75	0.97	1.59	1.42
560560	ywhag2	7532	YWHAG	3.05	5.23	1.71	3.03	3.06	3.45
557375	csdc2b	27254	CSDC2	1.6	1.55	1.22	1.76	0.51	0.4
402889	arfgap3	26286	ARFGAP3	21.07	21.54	20.9	25.46	18.47	16.93
58073	fzd8a	8325	FZD8	14.91	16.44	16.49	14.25	15.65	8.15
327635	gnsb	2799	GNS	46.87	44.38	43.69	31.08	36.07	42.85
378998	arhgap29b	9411	ARHGAP29	2.87	1.91	1.95	4.14	2.19	1.99
567078	vps39	23339	VPS39	6.11	5.35	6.11	4.91	3.15	4.32
767687	ttl	150465	TTL	1.38	1.64	1.79	1.14	0.89	0.84
555334	itln3	55600	ITLN1	6.44	4.12	3.87	2.31	0.22	0.25
569334	tbc1d30	23329	TBC1D30	7.7	8.38	6.47	9.49	6.58	7.38
767637	sdr39u1	56948	SDR39U1	5.9	6.81	8.88	3.06	3.21	3.84
368912	echs1	1892	ECHS1	40.68	47.3	49.19	31.2	35.44	33.86
555597	art4	420	ART4	73.7	91.2	76.39	37.78	48.93	68.86
100136866	zgc:172295	2710	GK	77.33	78.95	91.13	35.35	32.63	39.8
565477	ccdc125	202243	CCDC125	3.82	3.94	3.3	10.43	6.29	5.71
567593	si:ch211-140b10.6			5.27	2.07	4.16	3.79	4.27	2.71
799361	cbx8b	57332	CBX8	7.12	6.39	6.45	4.87	3.76	3.7
436773	otub1b	55611	OTUB1	5.24	7.25	8.16	8.41	7.54	7.03
793666	popdc2	64091	POPDC2	1.43	1.17	1.24	1.32	0.92	0.92
327453	pfkfb1	5207	PFKFB1	12.75	12.67	13.08	15.86	22.1	16.87
565332	cped1	79974	CPED1	2.55	2.15	2.05	3.47	2.38	1.93
326701	ssr4	6748	SSR4	147.16	160.55	174.93	111.24	114.5	117.65
103909926	LOC103909926			7.26	7.79	10.24	0	6.55	2.67
560466	btbd10a	84280	BTBD10	6.58	5.47	5.77	6.38	5.52	5.38
445276	zgc:91910			73.05	72.76	82.47	59.8	48.77	47.43
566175	zmp:0000001200	23348	DOCK9	3.81	4.26	3.59	4.11	3.89	4.2
553496	top1l	7150	TOP1	27.06	23.75	27.95	25.71	19.58	21.44
564559	zgc:162730			347.2	465.86	254.15	301.61	298.08	381.28
557187	rxylt1	10329	RXYLT1	1.4	1.68	1.65	1.43	1.13	0.95
402828	tdrd3	81550	TDRD3	9.5	8.05	8.68	10.03	5.45	6.06
334936	trmt2a	27037	TRMT2A	10.25	10.25	13.05	8.13	8.19	6.28
431740	zgc:91860	9764	KIAA0513	2.05	1.77	1.71	6.49	3.26	2.68
564277	nxpe3	91775	NXPE3	1.59	0.96	1.34	2.12	1.21	1.15
561739	slc38a10	124565	SLC38A10	2.92	2.84	3.05	2.78	1.98	1.86
100332265	ap1ar	55435	AP1AR	9.31	8.9	9.47	6.29	4.89	3.38
448925	gpatch1	55094	GPATCH1	6.38	6.87	6.15	6.19	4.09	3.31
793090	rnf26	79102	RNF26	3.27	2.44	3.09	2.25	1.68	1.47
324309	fstl1b	11167	FSTL1	3.84	3.27	3.53	11.56	6.03	5.2
103910901	LOC103910901			3.79	3.27	2.61	6.36	5.76	5.71
445153	itsn2b	50618	ITSN2	11.95	10.93	10.63	12.15	8.47	8.79
559967	trim8b	81603	TRIM8	16.48	16.72	13.55	12.95	14	13.44
503775	rnf213a	57674	RNF213	17.74	26.3	15.92	9.09	9.69	11.5
100151239	fam89b	23625	FAM89B	2.63	2.71	2.49	3.45	2.68	2.27
562452	rlf	6018	RLF	10.07	10.42	9.01	4.27	4.45	4.2
555518	si:dkey-68o6.6			7.33	4.48	4.88	4.87	5.33	2.64
100536006	evpll			18.17	12.79	21.83	8.63	6.01	8
793886	si:dkey-100n23.5			3.47	2.93	11.44	16.73	19.39	14.39
406307	rps28	6234	RPS28	479.42	505.43	443.66	414.85	470.98	378.37
100003205	trmt61b	55006	TRMT61B	2.36	2.38	3.41	2.3	1.45	1.41
559805	tor2a	27433	TOR2A	4.88	5.78	5.91	3.64	2.66	3.71
561095	baz2ba	29994	BAZ2B	12.2	13.39	9.42	12	8.98	9.9
572001	irs2b	8660	IRS2	1.36	2.29	1.28	1.77	1.13	1.33
282678	timm9	26520	TIMM9	59.14	62.32	66.82	32.95	31.11	35.29
100144772	cubn	8029	CUBN	77.78	76.32	73.98	20.53	47.65	62.44
100332642	ambra1a	55626	AMBRA1	3.03	3.22	2.85	2.72	1.67	1.39
560033	capns1b	826	CAPNS1	50.53	50.93	45.15	33.99	23.43	22.96
368243	hspb1	3315	HSPB1	46.98	32.88	35.03	78.86	67.97	37.93
436937	nipal4	348938	NIPAL4	1.99	1.94	2.27	2.83	1.77	1.28
406536	cbwd	55871	CBWD1	5.03	4.13	5.48	3.32	2.58	2.34
100003959	depdc1a	55635	DEPDC1	2.03	1.43	1.73	2.73	1.12	0.75
336606	hadhb	3032	HADHB	124.37	149.71	135.98	96.6	74.04	101.78
100538153	slx4	84464	SLX4	2.6	1.91	2.12	1.94	1.54	1.39
565059	pank1b	53354	PANK1	18.39	21.24	17.18	16.2	27.36	25.78
101180910	trim8a	81603	TRIM8	25.28	23.35	18.23	32.6	21.55	25.91
445202	dpm1	8813	DPM1	17.85	15.72	17.66	12.42	11.28	10.65
323216	lasp1	3927	LASP1	106.89	97.84	112.18	94.26	76.54	80.88
100333318	creb3l4	148327	CREB3L4	8.19	6.67	6.77	10.42	8.58	7.68
322995	appbp2	10513	APPBP2	5.57	6.7	5.5	6.14	3.74	3.72
100884146	selplg	6404	SELPLG	11.02	7.98	8.57	7.68	6.19	5.11
101882184	lama3	3909	LAMA3	4.81	5.38	6.03	3.67	4.09	3.53
100334628	cep120	153241	CEP120	3.56	2.4	2.96	3.44	2.37	2.04
324048	cnot6a	57472	CNOT6	13.63	13.33	13.34	12.85	10.71	9.33
406382	zpr1	8882	ZPR1	13.34	12.84	14.8	10.98	9.17	8.08
327253	hdac10	83933	HDAC10	5.21	3.75	3.77	2.85	1.77	1.65
334161	alg1	56052	ALG1	3.67	4.58	4.26	3.31	3.22	3.23
334911	sh3glb1b	51100	SH3GLB1	28.89	26.98	27.56	28.28	26.09	22.11
393182	prpf4ba	8899	PRPF4B	5.66	5.66	5.86	5.15	3.42	3.04
767696	mbnl1	4154	MBNL1	13.11	11.01	7.78	10.13	10.6	9.95
368323	si:ch211-204c21.1	1601	DAB2	3.64	3.19	3.38	10.48	7.09	5.99
100004874	si:ch211-275j6.5	91574	MTRFR	3.35	4.03	3.17	2.59	2.15	2.98
100333040	si:ch1073-165f9.2			3.92	0.17	3.07	4.1	4.21	6.08
560202	ghrb	2690	GHR	5.21	3.88	4.17	4.72	3.41	2.57
407730	chchd3a	54927	CHCHD3	30.79	29.36	34.76	28.82	25.76	22.14
550389	osr2	116039	OSR2	71.58	120.58	118.67	153.8	158.06	136.86
445052	cpa2	1358	CPA2	149.36	67.1	35.85	462.19	337.13	366.15
553292	setdb1a	9869	SETDB1	6.01	4.49	5.38	6.01	4.39	4.41
553601	zgc:110249	100287226	ZNF729	2.76	2.07	3.42	1.47	2.24	1.86
777617	pgghg	80162	PGGHG	4.3	4.55	4.82	2.93	3.4	3.31
387526	ca2	760	CA2	56.46	90.67	62.72	43.21	66.38	57.03
550284	wdr92	116143	DNAAF10	2.99	2.86	3.74	2.37	1.93	1.61
564637	adnpa	23394	ADNP	11.92	9.75	10.09	11.52	8.35	8.21
791478	trnau1apb	54952	TRNAU1AP	63.01	66.2	60.98	59.59	55.09	52.11
566185	caspbl	834	CASP1	10.58	1.46	5.93	0	0.95	0
402796	cdkn3	1033	CDKN3	1.02	1.3	1.66	3.13	3.88	3.18
393642	ptpn12	5782	PTPN12	55.12	49.24	42.08	66.14	40.51	41.12
492783	dhrs13a.3	147015	DHRS13	5.87	5.25	5.43	9.87	8.94	7.72
569894	prr13	54458	PRR13	329.95	378.62	307.64	268.33	268.73	288.47
431739	cmah	8418	CMAHP	31.25	32.06	34.62	38.67	36.37	31.04
402986	cry-dash			3.91	1.92	2.62	3.06	1.67	1.28
571662	sertad2a	9792	SERTAD2	16.68	16.21	12.69	6.93	5.83	6.61
553228	LOC553228			10.84	12.19	7.13	5.79	5.32	4.92
751713	gtf2h5	404672	GTF2H5	5.71	7.25	13.15	9.94	6.04	3.91
556585	si:dkey-7j14.6	64231	MS4A6A	34.8	27.8	30.89	93.22	54.41	44.01
436808	rwdd1	51389	RWDD1	88.8	87.28	99.92	73.98	58.02	56.97
557208	ppp2r5cb	5527	PPP2R5C	8.75	8.1	9.36	5.91	6.76	4.51
282677	bckdk	10295	BCKDK	13.09	10.48	10.71	13.18	10.85	11.78
415099	rela	5970	RELA	9.78	6.4	6.29	6.42	4.12	4.77
571242	malt3			5.79	4.45	3.51	4.44	3.66	2.86
321795	fkbp4	2288	FKBP4	26.38	26.95	30.19	12.37	13.37	16.02
406346	med15	51586	MED15	32.83	24.46	22.81	28.16	18.93	20.18
563577	ppp1r13ba	23368	PPP1R13B	5.85	4.7	5.06	9.17	5.39	5.68
337179	mmp2	4313	MMP2	8.73	5.26	7.34	15.43	14.91	9.23
550564	faub	2197	FAU	199.64	244.77	272.05	87.18	104.91	147.52
447846	bmpr1ab	657	BMPR1A	3.4	4.23	3.88	3.4	3.04	2.93
570905	cfhl1	3075	CFH	2.16	0.79	1.35	2.71	1.34	0.5
260441	mthfd1b	4522	MTHFD1	33.91	43	46.71	23.2	33.6	31.19
100330060	jmjd8	339123	JMJD8	12.31	14.06	11.26	13.51	14.04	14.39
795147	LOC795147			0.98	1	1.38	2.9	2.3	1.9
100333254	nfatc2a	4773	NFATC2	4.67	3.25	2.46	2.33	1.69	1.73
564808	LOC564808			101.51	71.19	55.23	4.57	6.92	23.62
569989	ca5a	763	CA5A	7.49	9.56	8.4	7.71	9.83	7.46
793730	rasal2	9462	RASAL2	11.51	8.49	7.95	10.53	6.52	7.27
767802	tfb1m	51106	TFB1M	5.14	4.32	4.74	6.02	5.31	4.75
566640	LOC566640			0.75	0.61	0.71	2.27	2.14	2.78
567938	pik3c2b	5287	PIK3C2B	7.9	7.41	7.54	6.01	5.06	4.79
437018	impa1	3612	IMPA1	15.24	13.3	15.06	10.11	6.52	6.72
326944	prpf4	9128	PRPF4	11.87	11.45	13.12	8.62	7.59	7.41
797761	si:dkey-23c22.9			1.55	1.6	1.02	1.03	0.83	1.1
393972	nck2a	8440	NCK2	6.14	5.12	4.55	5.77	4.22	3.77
445233	me2	4200	ME2	23.08	21.47	22.86	19.56	15.61	20.01
561607	hephl1a	341208	HEPHL1	33.74	32.75	36.65	11.82	12.58	17.79
100007673	gpr160	26996	GPR160	16.35	20.62	24.88	19.99	22.74	20.91
554561	traf6	7189	TRAF6	9.66	8.03	9.81	5.54	3.64	4.61
450003	gcdhb	2639	GCDH	7.43	7.34	7.79	6.67	7.23	8.05
768151	dennd2da	79961	DENND2D	33.99	33.69	28.77	28.52	19.82	25.96
445181	pibf1	10464	PIBF1	1.26	1.2	1.14	2.11	1.16	0.99
567105	taf1a	9015	TAF1A	3.5	2.63	3.22	4.12	4.29	2.92
103909561	LOC103909561			1.46	1.85	1.7	1.34	1.45	1.47
30095	ckma	1158	CKM	11.62	4.9	6.94	12.74	3.05	1.86
334054	proser3	148137	PROSER3	2.59	2.38	2.48	2.45	2.07	1.34
561457	si:ch211-236p5.2			1.85	1.8	1.77	2.03	1.57	1.46
541517	mtmr1b	8776	MTMR1	1.79	1.51	1.97	1.23	1.98	1.99
393435	maco1b	55219	MACO1	4.04	3.75	2.96	3.59	3.44	2.79
560747	ankrd28b	23243	ANKRD28	10.74	10.94	11.01	7.97	6.21	7.19
767699	pmt			128.19	134.91	142.95	63.2	118.39	106.75
406523	dusp16	80824	DUSP16	16.3	16.26	14.84	14.22	10.67	8
567483	tex30	93081	TEX30	0.99	1.18	0.93	1.25	0.83	0.88
503936	pnpla7b	375775	PNPLA7	4.05	4.26	3.87	3.78	3.96	2.82
562008	cyp4v7	285440	CYP4V2	13.81	19.5	16.4	21.06	30.49	25.41
326710	mbtps1	8720	MBTPS1	13.4	14.52	13.42	11.74	11.36	10.37
108179061	LOC108179061			9.6	8.5	8.91	11.87	7.15	6.74
557254	nob1	28987	NOB1	18.39	15.74	17.82	15.61	10.98	9.6
336038	junbb	3726	JUNB	30.4	53.8	25.95	71.73	21.03	24.02
393649	mgat1a	4245	MGAT1	21.14	19.22	21.16	19.96	14.41	13.11
323445	nfyc	4802	NFYC	36.48	28.78	33.42	28.22	16.15	16.28
100332318	gramd1bb	57476	GRAMD1B	4.79	7.27	7.1	6.87	7.05	7.34
323424	sult1st1	6817	SULT1A1	104.85	126.34	129.58	69.05	63.76	64.51
393380	tspan35	10103	TSPAN1	2.26	1.18	1.23	5.79	1.15	0.81
100331680	zmp:0000001020			3.87	2.26	0.01	4.32	3.9	3.9
192311	srrt	51593	SRRT	22.5	23.11	23.61	14.82	11.18	12.71
793981	rnf13	11342	RNF13	1.46	1.02	1.33	2	1.55	1.55
541526	camkk1a	84254	CAMKK1	1.27	0.97	0.97	1.51	1.21	1.14
373126	hif1an	55662	HIF1AN	23.34	23.1	23.45	5.06	7.45	6.51
568780	zgc:158343	8870	IER3	9.81	6.27	8.76	20.21	7.93	7.62
101885574	si:ch211-247l8.10			5.04	4.19	3.38	3.65	6.51	5.87
100008304	zgc:171695	346288	SEPTIN14	0	0	0	2.28	8.18	8.37
794117	LOC794117			7.05	6.85	7.93	10.63	13.21	14.93
110438478	LOC110438478	29789	OLA1	4.88	21.56	29.03	13.85	20.88	17.81
406845	msh2	4436	MSH2	4.93	3.77	5.73	2.19	1.35	2.24
110439487	LOC110439487			6.39	4.13	3.52	2.55	3.31	2.96
447800	serpinf1	5176	SERPINF1	4.41	2.99	4	8.11	7.99	5.69
567373	si:dkeyp-44a8.4	91522	COL23A1	1.81	1.05	1.35	0.83	0.62	0.48
777730	cdk4	1019	CDK4	18.61	14.58	18.93	19.98	14.67	12.29
57923	pycard	29108	PYCARD	34.58	36.52	41.54	26.26	22.15	23.45
101885957	tmem241	85019	TMEM241	3.24	1.88	3.69	2.41	2.37	2.35
373079	prdx3	10935	PRDX3	132.51	152.73	149.79	111.15	121.87	106.84
103910692	si:ch211-196h24.1			4.85	4.92	4.14	3.11	3.15	2.55
436637	mob2a	81532	MOB2	1.62	0.73	1.36	2.53	1.83	1.12
100537300	phf13	148479	PHF13	2.14	2.29	2.5	2.34	2.08	2.2
692323	aven	57099	AVEN	10.16	9.91	8.71	6.71	5.74	6.29
100537687	si:cabz01054396.2			1.99	1.44	1.64	1.35	1.4	1.27
550247	exosc7	23016	EXOSC7	9.04	6.14	8.01	5.76	4.89	4.2
494030	lonp2	83752	LONP2	12.32	12.9	11.7	16.55	15.14	15.32
101882228	LOC101882228	1729	DIAPH1	2.2	1.84	1.43	1.76	1.52	1.71
767709	xaf1	54739	XAF1	62.01	62.15	61.91	27.25	33.64	35.2
562839	rad23ab	5886	RAD23A	1.22	0.57	1.04	2.82	1.31	1.04
100536675	tyk2	7297	TYK2	7.11	6.18	5.97	4.91	3.8	4.61
110437746	LOC110437746			3.23	2.04	2.29	1.54	1.14	0.96
561238	afg1la	246269	AFG1L	20.06	24.25	23.71	11.19	12.75	12.31
436751	sf3b5	83443	SF3B5	41.08	45.57	45.19	27.85	18.49	25.94
557875	smarcad1a	56916	SMARCAD1	3.96	2.89	3.84	2.46	1.59	3.1
557363	taf6l	10629	TAF6L	7.15	6.78	6.36	4.6	2.76	2.92
393343	sft2d1	113402	SFT2D1	16.28	17.21	17.01	12.3	9.84	10.93
325686	parvb	29780	PARVB	2.32	1.08	1.56	4.08	1.93	1.13
436585	hic1	3090	HIC1	39.92	32.68	37.32	25.69	18.86	20.09
321951	ndufa10	4705	NDUFA10	75.02	91.04	110.71	47.84	45.68	56.71
100001663	si:dkey-32e6.3			1.81	1.46	1.75	1.07	0.71	0.73
559752	slc22a18	5002	SLC22A18	17.48	16.27	20.33	17.86	19.72	19.05
100334953	nck1b	4690	NCK1	6.28	5.85	4.84	8.36	6.11	6.22
560841	antxr2b	118429	ANTXR2	1.86	1.43	1.35	2.95	2.11	2.3
101883331	LOC101883331			3.5	3.92	2.58	4.06	3.41	4.81
555926	afg1lb	246269	AFG1L	1.4	1.45	1.49	1.43	1.17	1.17
402827	hao1	54363	HAO1	4.02	2.73	3.25	1.85	0.2	0.67
394023	pdia2	64714	PDIA2	47.66	31.17	26.69	127.54	82.03	93.95
450048	ech1	1891	ECH1	35.31	37.69	37.77	23.83	23.43	26.21
335269	itgb4	3691	ITGB4	6.02	7.8	7.37	10.68	8.33	8.47
569398	dagla	747	DAGLA	1.98	1.36	1.51	1.61	1.15	1.66
394174	pik3cd	5293	PIK3CD	3.48	3.67	3.24	2.54	1.57	1.46
436749	polr3h	171568	POLR3H	7.52	7.72	8.05	7.67	4.29	3.96
100538044	LOC100538044	54741	LEPROT	8.26	6.84	11.39	5.22	6.74	5.87
572109	zgc:171772	6168	RPL37A	4030.6	3681.35	3612.71	3513.74	3472.11	3108.29
564520	kansl1a	284058	KANSL1	13.5	10.55	11.43	13.05	11.58	10.21
415190	zgc:86896			44.57	31.13	32.27	27.34	50.18	29.2
100149559	cbln11	643866	CBLN3	2.29	1.2	1.03	4.42	0.2	0.3
571834	si:dkey-28b4.7	57804	POLD4	131.94	128.67	89.83	63.82	51.21	51.39
557720	rce1a	9986	RCE1	2.34	1.88	2.3	0.96	1.16	1.02
567734	dtymk	1841	DTYMK	6.22	5.43	6.8	3.74	1.79	2.83
117603	klf3	51274	KLF3	30.96	33.6	31.65	16.04	18	18.19
777611	zgc:153935			3.55	3.74	4.23	4.86	3.75	3.83
556915	vezf1b	7716	VEZF1	3.41	2.58	2.81	2.61	3.46	2.47
334315	orc3	23595	ORC3	4.34	3.3	4.8	2.03	1.29	1.91
323827	st5	6764	DENND2B	6.32	5.9	5.46	10.71	5.06	6.15
556123	slit1a	6585	SLIT1	1.01	0.66	1.12	1.61	1.05	0.85
767704	zgc:153118			1.32	4.22	1.64	1.88	2.64	2.37
100101643	zgc:158376	54620	FBXL19	3.7	3.06	3.51	3.11	2.51	2.11
550440	cebpz	10153	CEBPZ	12.99	13.78	15.09	10.88	6.59	6.41
100333293	srpk2	6733	SRPK2	4.91	3.44	3.88	3.84	3.78	2.97
100534700	wdr25	79446	WDR25	3.13	2.25	2.5	3.81	1.17	0.84
100334666	LOC100334666			2.23	3.02	3.15	1.61	1.33	1.69
326287	epb41b	2035	EPB41	0.4	0.59	0.38	5.38	1.27	0.3
571775	zgc:162025	64897	C12orf43	2.95	2.5	2.03	3.28	2.84	1.95
321720	nt5c3a	51251	NT5C3A	42.27	46.14	40.07	32.56	32.05	32.73
100007703	LOC100007703			14.81	12.34	12.45	1.67	0.25	0.81
393096	lipg	9388	LIPG	1.47	0.73	0.97	4.73	1.54	1.04
792084	slco2b1	11309	SLCO2B1	25.86	24.89	24.2	32.52	30.64	23.95
393888	abhd2a	11057	ABHD2	1.58	3.43	1.9	2.08	2.74	2.33
100330395	cracr2aa	84766	CRACR2A	0.53	0.76	0.6	2.02	1.38	1.51
406666	gab1	2549	GAB1	4.12	4.14	3.53	6.39	4.55	3.95
337598	mcm4	4173	MCM4	12.56	10.7	11.26	7.68	4.75	8.56
100144561	prkcha	5583	PRKCH	2.47	2.5	2.27	2.03	1.71	1.29
569291	alkbh2	121642	ALKBH2	8.26	7.47	8.61	7.72	6.17	5.16
793145	si:dkey-46g23.1	23112	TNRC6B	2.27	1.4	1.71	1.36	0.95	0.91
323462	pa2g4b	5036	PA2G4	103.61	91.54	113.01	89.37	68.45	69.22
570610	bcar3	8412	BCAR3	1.31	1.03	0.88	2.86	0.88	0.84
560699	si:ch211-214c7.4	80164	PRR36	1.61	1.46	1.45	3.52	2.2	1.76
735248	kctd7	154881	KCTD7	1.13	0.64	0.99	1.86	1.64	1.01
100005008	LOC100005008			3.23	2.64	2.51	1.59	1.19	2.15
101884968	LOC101884968			2.18	2.99	3.09	2.5	2.13	1.73
100332570	evi5a	7813	EVI5	2.53	1.94	1.43	4.45	3.08	2.85
108191642	LOC108191642			2.24	1.36	1.29	0.73	0.53	0.51
100005158	cox11	1353	COX11	12.24	11.19	14.83	9.34	7.01	8.2
415142	mrpl23	6150	MRPL23	33.41	33.29	38.52	30.62	26.36	26.85
436589	mcm3ap	8888	MCM3AP	2.67	2.06	2.34	1.76	1.17	1.06
563855	chac1	79094	CHAC1	75.73	130.8	68.96	127.2	123.24	117.99
100000030	btr24			3.86	4.77	3.38	4.03	4.25	4.57
570410	ptger2b	5732	PTGER2	1.59	0.67	1.07	3.67	1.88	2.07
553485	rnaset2l			10.96	8.25	6.74	13.27	9.82	9.15
406567	fggy	55277	FGGY	12.27	10.7	15.31	8.25	22.12	15.65
565707	si:ch211-266g18.6	84958	SYTL1	3.23	2.95	3.51	6.01	2.95	2.77
565986	rnf145a	153830	RNF145	2.47	3.29	2.24	2.67	2.93	5.37
393204	cyp2k22			273.98	399.84	155.13	1.98	31.77	52.53
641324	ube2v1	7335	UBE2V1	76.01	87.08	73.74	106.55	58.05	45.45
360153	dcp1a	55802	DCP1A	1.93	1.87	2.1	2.53	1.71	1.15
100137123	coq4	51117	COQ4	6.87	9.59	9.41	7.38	8.54	7.56
334488	xrcc6	2547	XRCC6	20.77	22.8	25.93	19.95	14.9	13.33
394176	pum1	9698	PUM1	51.46	46.5	47.92	33.22	26.53	27.66
100332348	si:ch1073-67j19.1			1.4	0.79	0.8	9.52	3.56	3.05
445497	zgc:101016	138241	C9orf85	2.9	2.07	2.83	2.94	2.28	1.99
100332784	si:ch73-12o23.1	93432	MGAM2	39.73	50.2	41.63	36.03	64.63	50.49
192338	mcm2	4171	MCM2	18.04	12.41	16.31	9.48	7.09	10.64
447830	abhd3	171586	ABHD3	3.72	3.24	3.97	1.5	1.28	2.1
447819	eya2	2139	EYA2	1.48	0.7	1.34	1.52	0.49	1.06
796455	col4a3bpa	10087	CERT1	14.48	14.35	14.26	9.03	12.93	7.73
386920	hist2h2l	8348	H2BC17	72.3	83.51	58.39	47.06	48.29	47.86
767678	cish	1154	CISH	4.88	3.01	3.16	18.33	8.1	6.01
100000303	plxdc2	84898	PLXDC2	1.42	0.99	0.99	2.1	1.67	1.26
100330945	atp8b5a	158381	ATP8B5P	2.36	0.99	1.31	1.74	0.81	0.99
793004	si:ch211-108d22.2			0.9	1.15	0.54	2.6	3.35	2.86
558045	parp4	143	PARP4	12.06	12.68	13.88	12.88	7.63	7.78
101887003	LOC101887003			23.9	28.81	19.51	23.78	13.65	16.4
100136853	pigw	284098	PIGW	2.32	1.42	2.24	1.24	1.38	0.88
406415	tmem263	90488	TMEM263	19.11	24.6	21.08	10.09	9.33	16.15
566703	znf395b	55893	ZNF395	3.53	3.21	4.2	2.74	2.03	2.15
664760	tbce	6905	TBCE	2.97	2.33	2.76	3.31	2.44	1.72
566907	LOC566907			7.58	9.24	6.14	3.38	2.84	2.93
334494	lipt1	51601	LIPT1	2.89	2.51	3.73	2.47	1.87	2.75
103909509	LOC103909509			1.57	1.4	1.27	1.44	0.84	0.52
100334727	si:ch73-345f18.3			31.03	31.64	34.46	7.03	8.74	9.76
114454	copb2	9276	COPB2	91.93	96.14	107.45	50.57	44.29	51.43
100005753	sh3gl1a	6455	SH3GL1	23.31	20.15	22.5	13.23	13.55	12.61
100150882	LOC100150882			64.01	37.2	33.62	10.14	19.33	17.85
327466	dyrk1ab	1859	DYRK1A	8.14	8.07	6.11	8.51	6.51	5.96
195822	eef1g	1937	EEF1G	581.71	609.32	607.01	696.5	657.74	601.51
797677	si:dkey-247k7.2			7.77	0.16	0.23	10.81	0.62	0.4
415217	gtf2f2a	2963	GTF2F2	11.22	7.81	14.35	9.73	6.76	7.85
327200	asb8	140461	ASB8	3.04	2.88	2.89	3.6	2.12	1.55
570638	apoc1	341	APOC1	1966.56	1826.87	1998.7	3271.45	6476.39	5668.58
569574	brd1a	23774	BRD1	1.54	1.86	2.17	2.3	2.05	1.65
541513	srpx	8406	SRPX	3.99	2.56	3.64	3.9	2.62	3.23
560465	si:ch73-367f21.4			2.66	1.9	2.19	2.01	1.37	1.18
335894	dnaja3a	9093	DNAJA3	22.15	25.9	25.05	16.29	17.12	17.33
100136875	kif2c	11004	KIF2C	3.49	2.85	3.36	6.6	2.46	2.4
436639	tjp2b	9414	TJP2	41.77	45.83	43.07	30.26	28.53	28.71
100006782	si:dkey-105h12.2	2	A2M	1.82	1.51	1.49	18.79	0.47	0.86
110439520	LOC110439520			12.66	12.81	12.09	7.99	9.69	8.65
103910002	LOC103910002			6.44	5.59	4.3	5.68	6.44	5.54
325276	cfap45	25790	CFAP45	0.48	0.2	0.55	2.85	1.35	1.63
556989	LOC556989			52.89	55.08	46.75	44.03	27.86	27.64
554099	polr2j	5439	POLR2J	26.36	27.43	31.83	22.97	14.9	15.9
415224	tmed4	222068	TMED4	2.28	2.3	3.31	2.28	1.44	1.17
393124	uso1	8615	USO1	24.68	27.58	27.12	18.2	17.8	20.78
678610	map4k2	5871	MAP4K2	2.47	1.73	1.58	2.99	2.13	1.89
797063	ndufb5	4711	NDUFB5	116.13	126.99	132.37	78.48	90.2	76.57
566102	epc1b	80314	EPC1	9.52	6.98	7.43	11.2	7.66	7.34
795335	lmod1b	25802	LMOD1	5.52	3.5	3.93	7.98	4.56	3.89
100002601	dqx1	165545	DQX1	6.76	6.65	6.76	4.91	5.2	6.19
403077	h2afvb	3015	H2AZ1	87.78	80.32	96.89	96.91	61.85	58.22
557926	ppp3cca	5533	PPP3CC	4.4	4.59	4.48	4.3	3.64	3.68
101885376	LOC101885376	100287226	ZNF729	4.23	2.38	5.19	4.17	3.97	3.21
553495	zgc:162472	55814	BDP1	4.74	4.73	4.99	5.16	3.53	3.85
393306	med18	54797	MED18	1.36	1.21	2.3	0.88	0.45	0.44
558026	si:ch211-250k18.7			0.45	5.15	3.85	5.32	7.4	6.97
100333097	fndc3a	22862	FNDC3A	12.4	12.57	10.28	14.26	10.55	9.94
767741	zgc:152891			1.44	1.19	1.07	1.22	0.83	0.83
492805	nsfl1c	55968	NSFL1C	55.86	56.18	69.4	32.75	21.82	23.39
450030	chchd4b	131474	CHCHD4	2.23	1.97	2.67	2.89	1.39	1.18
564600	2012-09-01	124404	SEPTIN12	13.86	11.26	11.94	10.15	11.33	9.55
553231	ccdc88c	440193	CCDC88C	3.05	2.48	2.11	4.31	2.87	3.18
103911018	si:cabz01063885.1			4.74	4.29	4.22	4.1	3.04	2.53
405809	lgals3bpb	3959	LGALS3BP	98.44	95.63	99.81	130.18	97.75	66.74
110438033	inafm2			2.87	1.62	2.54	2.03	1.38	1.34
558728	pdp1	54704	PDP1	1.62	0.91	1.94	1.2	2.68	1.45
558013	st7l	54879	ST7L	6.21	6.79	7.1	6.83	6.45	3.88
403033	cyr61	3491	CCN1	9.72	5.19	1.94	15.32	2.61	2.67
324781	bloc1s5	63915	BLOC1S5	3.06	3.09	4.1	3.61	3.76	3.22
407723	smcr8b	140775	SMCR8	6.12	5.54	4.4	2.3	2.01	1.75
108183922	LOC108183922			2.54	2.22	1.93	0.59	0.55	1.01
100332682	bod1l1	259282	BOD1L1	4.46	4.05	4.53	4.03	2.8	2.41
569227	slc25a25b	114789	SLC25A25	1.65	1.53	1.4	1.59	1	1.12
445166	ctu2	348180	CTU2	3.87	2.91	4.37	3.69	2.89	2.64
573336	nae1	8883	NAE1	19.59	17.97	19.97	12.51	9.63	10.12
569379	zgc:174379	51097	SCCPDH	153.23	202.06	158.25	91.59	115.32	152.77
559572	l3mbtl1b	26013	L3MBTL1	2.91	2.49	2.59	2.16	1.33	0.96
100002437	si:ch73-269m23.5	388323	GLTPD2	26.43	21.16	15.5	13.66	10.58	14.17
767727	zgc:154045	23011	RAB21	31.64	29.91	32.02	23.6	25.62	26.03
450017	atp6v0e1	8992	ATP6V0E1	77.19	82.62	92.01	58.42	54.84	51.9
58114	actc1b	70	ACTC1	38.71	21.83	20.71	39.72	11.44	9.01
101886995	cytl1	54360	CYTL1	2.14	1.71	2.02	1.08	1.24	1.17
393956	cpeb4a	80315	CPEB4	3.06	3.93	3.72	3.85	3.94	4.4
110439853	LOC110439853			9.59	9.41	8.51	10.3	8.12	6.78
406591	exoc6	54536	EXOC6	15.97	16.79	16.25	9.34	8.41	9.86
101885028	akap7	9465	AKAP7	134.94	43.04	71.99	60.59	55.65	55.17
368645	tmem267	64417	TMEM267	3.54	2.99	3.45	2.42	2.71	3.2
378746	atp2b1a	490	ATP2B1	15.09	25.38	15.9	10.21	17.18	26.25
544651	kif7	374654	KIF7	2	1.67	2.08	1.59	1.1	1.12
571377	si:ch211-197g15.7	10964	IFI44L	61.96	64.94	76.27	30.74	27.39	36.1
406299	sucla2	8803	SUCLA2	111.73	99.48	97.61	66.64	59.1	70.38
558508	ugt1b1	54658	UGT1A1	1.09	0.38	0.79	2.28	0.87	0.77
140817	cebpd	1052	CEBPD	127.47	162.02	86.32	191.35	166.6	178.07
100003383	pmvk	10654	PMVK	1.95	1.82	1.94	1.79	2.64	0.83
556259	ccdc22	28952	CCDC22	15.8	14.7	16.63	9.04	8.21	9.54
553672	ndufs2	4720	NDUFS2	112.6	125.57	137.23	92.75	81.3	87.16
561117	atp6v0a2b	23545	ATP6V0A2	5.57	7.25	7.17	5.57	6.01	6.99
449805	glipr2l	152007	GLIPR2	16.47	22.8	11.32	7.54	7.33	12.06
100329124	ifngr1l	3459	IFNGR1	8.06	7.64	6.97	13.33	8.89	8.49
678527	si:dkey-25e12.3			39.39	38.89	26.73	16.01	11.05	13.48
564815	slc5a9	200010	SLC5A9	26.6	37.1	35.2	13.62	20.59	19.36
436853	pmepa1	56937	PMEPA1	6.7	7.8	4.95	5.04	3.9	4.05
322336	ifit15	3433	IFIT2	75	75.16	48.29	53.81	71.94	67.08
563273	npnt	255743	NPNT	3.67	2.19	2.9	1.1	0.93	1.07
797729	pygo1	26108	PYGO1	3.21	3.05	3.21	2.12	1.98	3.14
565006	uacaa	55075	UACA	3.33	3.82	3.95	6.57	3.19	5.33
100332428	LOC100332428			10.07	8.84	7.53	4.51	6.44	6.56
324475	smc3	9126	SMC3	16.56	17.02	18.41	16.36	9.25	9.6
777734	zdhhc15b	158866	ZDHHC15	6.46	7.25	7.24	6.34	5.21	4.2
569525	lig4	3981	LIG4	2.18	1.41	1.8	0.98	0.91	0.93
402871	gstcd	79807	GSTCD	1.09	1.28	1.06	4.27	2.83	1.25
447883	zgc:101783			1.94	2.37	1.67	2.77	1.95	1.64
437012	hid1b	283987	HID1	5.93	5.78	5.75	8.64	5.19	5.14
326887	gopc	57120	GOPC	5.75	6.72	5.93	4.7	3.13	3.87
541329	gcsha	2653	GCSH	21.05	12.27	22.03	16.65	17.89	17.29
768152	ube2t	29089	UBE2T	19.27	17.73	20.42	8.35	4.3	4.52
566046	wtip	126374	WTIP	1.07	1.46	1.2	1.32	1.36	1.48
393656	rab14l	51552	RAB14	11.62	10.69	12.03	15.26	12.93	13.23
569383	phactr4a	65979	PHACTR4	17.88	21.66	13.7	13	8.67	8.68
570661	zgc:194989	8349	H2BC21	1.13	1.51	1.67	1.43	1.4	0.7
102997062	il1fma	3553	IL1B	3.66	2.57	2.26	2.81	1.67	1.74
565020	ppfibp1a	8496	PPFIBP1	1.43	1.46	1.52	4.07	2.48	1.84
324466	ap1g1	164	AP1G1	47.33	47.02	41.72	30.46	25.27	28.06
393328	oser1	51526	OSER1	30.8	40.74	27.4	18	10.2	10.24
373867	plcg1	5335	PLCG1	5.09	4.01	4.19	4.13	3.3	3.77
100334281	LOC100334281			1.83	1.38	1.68	1.4	1.25	1.28
110438511	LOC110438511			4.2	2.86	2.52	3.3	2.49	2.87
550355	gatd3a	8209	GATD3	8.56	9.11	10.01	5.96	5.53	5.89
799208	zgc:194627			12.55	6.71	8.56	14.01	8.99	5.6
393133	slc25a14	9016	SLC25A14	1.84	1.39	1.07	1.65	1.34	1.05
541390	ndufc2	4718	NDUFC2	81.07	76.14	86.49	48.96	52.68	43.35
503743	smtnl1	219537	SMTNL1	2.15	1.56	1.23	3.56	0.6	0.24
436925	cacnb1	782	CACNB1	2.81	3.81	2.03	3.28	3.44	3.9
286779	atp6v1h	51606	ATP6V1H	30.63	29.99	35	16.91	13.33	16.5
436707	havcr1	26762	HAVCR1	3.43	3.62	3.42	14.58	6.96	4.96
450010	rdh14a	57665	RDH14	3.19	2.13	3.16	2.52	1.99	1.56
108178997	cdk13	8621	CDK13	16.34	14.74	13.76	11.73	13.46	12.56
100536575	LOC100536575	91433	RCCD1	1.71	1.37	2.09	1.99	2.23	2.26
560793	kmt2ca	58508	KMT2C	4.24	4.44	3.69	3.58	3.51	3.7
556651	nudt17	200035	NUDT17	13.13	11.63	11.48	14.61	11.81	9.71
541326	zgc:112185	65265	C8orf33	10.35	10.03	11.78	8.21	5.48	5.02
402955	thumpd1	55623	THUMPD1	14.47	11.63	12.06	12.72	8.23	9.96
562522	nsl1	25936	NSL1	2.2	1.08	1.37	1.43	0.91	0.81
100537398	otud1	220213	OTUD1	1.3	0.64	0.92	2.39	0.87	0.68
557176	pik3r1	5295	PIK3R1	76.85	87.92	62.42	31.79	54.75	62.75
571548	zgc:174906			6.5	6.9	6.11	7.32	3.64	3.92
405820	lactb2	51110	LACTB2	15.98	19.79	18.85	13.41	17.91	13.86
447816	rtn4a	57142	RTN4	179.57	176.75	173.47	88.87	130.41	131.6
561769	si:dkey-276j7.1	136288	C7orf57	14.24	14.92	16.09	17.02	14.62	13.01
101883427	si:ch73-236j9.2			5.16	4.01	4.18	3.11	3.57	3.9
569454	crfb1			8.67	6.9	8.24	6.32	3.97	4.27
566848	zgc:163083	10202	DHRS2	8.83	4.03	3.63	6.75	3.79	3.48
192300	rps18	6222	RPS18	616.51	639.44	643.73	655.07	619.56	488.53
569473	anapc13	25847	ANAPC13	18.93	23.85	14.41	20.38	9.57	9.1
567022	zzz3	26009	ZZZ3	8.3	6.34	6.91	7.34	7.03	7.48
558977	atf7ip	55729	ATF7IP	16.91	15.59	13.12	24.37	16.8	15.02
327162	tmem51b	55092	TMEM51	17.16	17.67	17.97	12.42	14.54	15.84
493616	fubp3	8939	FUBP3	28.19	27.73	25.19	19.03	15.58	16.57
432373	ipo11	51194	IPO11	3.86	4.33	5.21	4.85	2.95	3.06
550363	ms4a17a.11	64231	MS4A6A	34.22	21.75	24.58	63.43	29.2	27.69
84041	bco2l	83875	BCO2	4.67	5.64	5.51	5.16	5.39	6.15
573492	rragca	64121	RRAGC	14.28	11.89	13.26	8.77	8.54	10.9
751756	rab9a	9367	RAB9A	2.15	1.82	3.03	2.73	2.75	2
100333228	LOC100333228	100287226	ZNF729	2.41	1.95	1.55	2.12	1.7	1.46
100535674	LOC100535674			15.07	10.94	11.02	2.38	2.88	3.77
336470	pak1ip1	55003	PAK1IP1	9.06	8.3	11.16	6.25	5.42	6.49
407736	fabp7b	2173	FABP7	15.03	11.34	16.69	9.85	6.07	6.13
449663	gpd1l	23171	GPD1L	1.33	1.23	1.2	2.03	1.29	1.2
553736	zgc:112994			18.01	23.18	17.29	29.14	29.89	27.61
641422	zgc:123284	10202	DHRS2	16.9	10.71	9.55	53.18	59.25	34.09
561001	cd83	9308	CD83	10.55	7.51	5.3	6.27	4.09	5.09
492366	nufip2	57532	NUFIP2	13.4	14.2	10.53	8.16	6.93	8.92
259195	caska	8573	CASK	18.46	19.71	16.5	9.61	8.31	8.47
560131	mtss1	9788	MTSS1	11.61	11.1	9.57	16.82	9.27	9.16
404730	mao	4128	MAOA	109.12	138.29	111.48	40.21	94.3	96.22
100148293	si:dkey-9k7.3			2.27	2.08	2.24	2.27	1.75	1.6
373108	xiap	331	XIAP	64.77	71	71.8	21.93	28.1	27.01
794649	f2rl1.1	2150	F2RL1	3.52	4.09	4.46	1.85	1.2	1.73
550591	zgc:113208			2.9	1.72	1.83	5.3	3.22	3.83
334582	vdac1	7416	VDAC1	35.13	47.11	30.47	41.35	26.88	27.96
792257	fa2h	79152	FA2H	17.53	20.09	27.25	11.94	11.97	12.04
30428	csnk2b	1460	CSNK2B	67.35	62.84	75.18	54.19	41.67	43.56
641572	stambpb	10617	STAMBP	15.02	17.91	14.84	14.42	12.28	12.01
407625	ubr4	23352	UBR4	7.97	8.03	7.26	6.2	4.54	4.87
407716	st6galnac5b	81849	ST6GALNAC5	8.95	9.86	9.59	4.83	6.62	6.09
562329	polr3b	55703	POLR3B	4.43	4.1	5.17	4.72	3.27	2.64
394125	rhoca	389	RHOC	64.8	59.39	62.47	53.95	33.56	42.61
445126	fkbp9	11328	FKBP9	2.17	1.72	2.39	3.71	3.11	2.99
142986	ptk2ab	5747	PTK2	1.98	2.48	1.91	3.53	2.46	1.99
100333928	alpk1	80216	ALPK1	6.82	4.88	5.4	5.07	4.47	4.39
100330897	slc2a3b	6515	SLC2A3	1.7	1.32	1.15	0.97	0.58	0.51
100332120	tmem164	84187	TMEM164	1.54	0.73	0.96	1.18	0.86	1.21
565458	fan1	22909	FAN1	2.74	2.56	2.95	2.06	1.25	1.85
565700	sat1a.1	6303	SAT1	249.31	287.98	255.98	155.86	257.03	235.27
450046	cradd	8738	CRADD	1.95	1.05	2.14	2.45	1.11	1.08
571340	rcn2	5955	RCN2	1.61	1.51	2.33	0.92	0.86	0.63
553359	acvr2aa	92	ACVR2A	5.07	5.26	5.04	3.3	2.94	2.9
325410	irf2a	3660	IRF2	4.63	2.87	4.79	4.54	3.59	2.97
100007897	pkn1b	5585	PKN1	5.19	3.9	4.13	4.66	3.38	3
562780	strn4	29888	STRN4	6.79	4.65	4.01	5.29	4.63	4.85
386707	fen1	2237	FEN1	13.75	12.52	15.74	8.52	5.88	8.21
110439958	LOC110439958			4.59	3.75	6.69	9.97	13.48	14.03
335511	fgfr1op2	26127	FGFR1OP2	25.7	26.84	26.61	27.04	27	24.7
322258	cct5	22948	CCT5	127.37	117.49	133.91	93.11	86.13	87.29
569723	ftr11			2.97	3.15	1.84	2.32	1.9	2.41
553945	si:ch211-22i13.2			9.61	10.34	10.85	12.27	7.7	6.77
567709	nfrkb	4798	NFRKB	9.08	9.27	8.63	11.58	8.15	7.42
445035	thoc7	80145	THOC7	29.55	23.66	32.17	17.84	13.68	12.94
504036	ly75	4065	LY75	30.83	32.08	27.95	13.19	15.99	18.68
561091	wscd2	9671	WSCD2	0.64	0.61	0.52	2.2	1.81	1.18
100537943	si:dkey-203a12.5			0.37	0.63	0.47	7.73	1.47	1.03
792311	tmx4	56255	TMX4	4.29	4.12	4.79	3.77	3.73	4.02
569692	ndufaf6	137682	NDUFAF6	7.12	6.92	8.24	6.4	4.9	4.18
678590	zgc:136254			7.05	5.62	5.34	0.02	2.31	2.27
30722	rack1	10399	RACK1	2056.19	2180.46	2204.91	2197.27	2197.6	1862.21
100006622	rin2	54453	RIN2	2.79	1.98	2.23	3.17	2.16	1.54
100332095	LOC100332095	113251	LARP4	17.13	20.65	16.35	13.87	11.39	12.08
100148972	si:ch211-15j1.1			2.54	1.91	1.84	0.05	0.48	0.68
30719	gbp			5.91	10.75	9.51	7.52	8.26	8.78
571441	gusb	2990	GUSB	37.23	29.83	29.61	24.8	23.97	29.63
553626	tent2	167153	TENT2	4.37	3.52	3.76	3.37	3.35	2.63
323839	scyl3	57147	SCYL3	7.72	7.83	8.84	9.2	9.62	8.82
553508	ugt8	7368	UGT8	25.98	26.63	25.01	18.94	19.68	20.99
65230	ctbp2a	1488	CTBP2	1.8	0.94	0.72	2.21	1.4	1.4
100330198	capn15	6650	CAPN15	5.05	4.7	2.83	3.52	2.76	3.39
406537	slc13a2	9058	SLC13A2	987.43	1378.11	1016.3	762.34	1599.04	1488.61
558430	lcorl	254251	LCORL	5.58	5.74	5.87	4.64	4.5	5.01
393351	chmp5b	51510	CHMP5	72.77	76.9	87.86	60.29	43.91	47.28
559804	rnf150	57484	RNF150	7.19	6.56	4.85	2.56	1.85	2.69
751679	elp6	54859	ELP6	3.6	1.83	2.34	2.47	1.15	1.15
100147894	jph1a	56704	JPH1	8.21	6.83	5.46	3.26	4.85	5.51
100334661	si:ch73-157i16.3	23163	GGA3	1.74	1.88	2.09	1.67	1.26	1.54
192340	scarb2a	950	SCARB2	8	6.31	7.74	10.51	9.18	9.15
101882640	LOC101882640			2.25	1.97	1.89	1.78	1.75	1.37
448867	prmt6	55170	PRMT6	4.71	2.87	2.72	5.01	2.93	3.87
406304	gadd45ba	4616	GADD45B	23.71	12.9	12.13	39.37	39.96	24.47
402893	ikzf5	64376	IKZF5	6.49	5.59	6.19	4.87	4.6	4.31
792097	amd1	262	AMD1	9.91	7.52	8.34	12.74	8.32	7.64
767657	abhd12	26090	ABHD12	3.3	4.12	4.03	2.48	2.16	2.21
101883780	LOC101883780			2.01	0.92	1.07	1.82	2.49	1.86
449647	taf1b	9014	TAF1B	3.61	2.37	2.15	1.67	1.35	1.21
560815	riox1	79697	RIOX1	4.98	4.59	4.92	5.94	6.16	4.28
30590	tp53	7157	TP53	42.63	42.49	38.37	28.79	27.17	26.62
553544	nsmce4a	54780	NSMCE4A	6.03	5.78	7.87	2.76	1.92	2.26
353246	nrp1a	8829	NRP1	1.8	1.29	0.72	4.88	2.16	2.76
798281	cdx4	1046	CDX4	23.41	26.2	31.56	11.61	18.48	20.81
568697	si:ch211-175m2.5			3.96	3.78	3.4	6.21	7.79	5.44
563175	smarcad1b	56916	SMARCAD1	1.75	1.3	1.36	1.35	0.84	0.51
323738	ankhb	56172	ANKH	4.28	3.77	4.14	1.83	2.29	2.32
101882134	LOC101882134			8.83	6.5	6.14	3.97	3.83	3.97
100884135	gig2i			17.91	22.14	14.24	1.3	1.8	2.11
559560	hykk.2	123688	HYKK	6.96	9.43	7.42	4.83	10.24	11.27
100334988	trappc10	7109	TRAPPC10	11.6	10.25	9.03	7.41	5.52	6.14
565367	dmtn	2039	DMTN	1.02	0.92	0.76	4.95	1.47	0.81
566529	zgc:173720	100287226	ZNF729	1.85	1.65	1.35	1.66	1.13	1.01
171585	psma6a	5687	PSMA6	38.35	36.2	46.05	23.86	15.07	14.11
406730	apex1	328	APEX1	10.7	8.27	12.14	7.58	5.32	5.13
724001	dnajc8	22826	DNAJC8	40.58	34.17	40.55	39.27	21.56	29.72
415236	ppil3	53938	PPIL3	3.51	4.66	5.74	2.59	1.19	1.95
393391	tpst2	8459	TPST2	3.05	2.17	2.43	3.15	1.7	1.91
559556	pcsk5b	5125	PCSK5	22.48	23.48	22.92	14.31	18.4	21.49
447879	nmrk2	27231	NMRK2	78.82	116.68	54.85	39.58	48.61	67.99
556493	ncapd3	23310	NCAPD3	3.51	2.65	3.42	2.07	1.06	1.43
373082	gys2	2998	GYS2	3.04	2.2	2.67	4.19	0.9	0.72
560000	cpt1ab	1374	CPT1A	50.31	38.7	42.89	35.4	16.54	26.93
100534737	ano5a	203859	ANO5	3.93	5.99	4.85	11.15	16.01	11.2
571066	si:ch1073-513e17.1	10246	SLC17A2	2.64	1.76	1.14	4.56	4	6.7
799792	si:dkey-20i10.7	152815	THAP6	1.69	1.49	1.52	2.47	1.71	0.91
553610	pole4	56655	POLE4	6.9	2.58	5.23	3.93	1.55	3.03
368925	srsf3a	6428	SRSF3	30.45	25.93	25.49	17.05	22.87	20.2
569887	klhdc4	54758	KLHDC4	5.68	4.44	6.87	4.99	3.29	2.93
792628	si:dkey-18a10.3			2.16	3.34	3.6	0.59	0.37	0.56
557406	si:dkey-102f14.5	80262	PHAF1	3.94	3.36	3.84	4.17	1.99	1.58
402960	tex264a	51368	TEX264	11.13	11.08	10.09	12.86	11.45	10.52
108183482	LOC108183482			8.39	11.23	10.28	3.34	5.36	5.38
100332352	si:dkey-58f10.12			33.99	28.95	25.9	16.38	40.59	36.55
333997	ampd3b	272	AMPD3	9.13	10.71	9.69	10.51	11.14	11
58080	axin2	8313	AXIN2	5.92	6.84	7.46	4.28	3.4	3.45
402822	gcat	23464	GCAT	6.38	5.38	6.66	6.84	7.07	7.22
100333981	cmc4	100272147	CMC4	4.68	3.24	3.34	8.66	3.83	5.2
404612	ralbp1	10928	RALBP1	5.43	4.8	4.68	4.77	3.64	3.15
103909514	si:ch73-221f6.1			3.28	2.13	2.35	2.54	1.67	1.77
556711	gpr18	2841	GPR18	4.1	2.57	2.31	1.88	1.24	1.07
403147	ticam1	148022	TICAM1	27.39	25.72	21.21	13.25	13.11	16.02
101886133	LOC101886133	834	CASP1	16.07	34.1	14.32	9.43	12.09	17.87
101884126	si:dkey-40j3.3			12.61	7.09	8.22	4.62	4.31	2.33
450070	miga1	374986	MIGA1	3.79	3.15	3.4	3.6	2.83	2.62
266985	npm1a	4869	NPM1	293.88	246.44	321.26	147.59	138.25	133.5
336619	eif4bb	1975	EIF4B	171.35	167.68	194.5	114.01	98.88	110.01
767787	hbxb			10.13	7.7	6.56	8.4	1.16	1.05
445312	cep57l1	285753	CEP57L1	5.91	6.08	6.78	3.91	2.53	2.18
114464	sec22ba	9554	SEC22B	65.97	67.89	76.7	27.78	26.21	36.69
100333761	spag9b	9043	SPAG9	9.79	9.22	9.58	8.63	6.35	7.04
30739	tgfbr2b	7048	TGFBR2	6.03	5.22	4.48	13.95	12.52	10.57
393340	tmem134	80194	TMEM134	18.41	20.72	18.3	13.34	18.12	16.45
570455	cyp7b1	9420	CYP7B1	1.5	1.49	2.05	3.09	2.45	2.28
327172	stap2a	55620	STAP2	20.68	8.94	12.38	0.56	0.69	0.84
100004555	ripk3	11035	RIPK3	3.4	2.15	2.46	5.06	3.2	3.1
797422	stambpa	10617	STAMBP	15.98	15.05	17.1	11.31	8.69	7.93
554998	pdia4	9601	PDIA4	49.62	54.97	73.27	38.34	23.01	23.99
334026	si:dkey-40c23.2	151636	DTX3L	16.81	16.49	13.8	7.17	10.65	13.68
567041	mia3	375056	MIA3	19.26	21.37	18.83	14.06	12.2	13.63
336613	cyfip1	23191	CYFIP1	24.19	23.03	23.1	20.69	15.84	17.32
368923	slc6a22.1			13.81	10.66	10.24	7.77	6.03	4.69
334107	tsn	7247	TSN	5.15	4.6	5.42	3.34	3.6	2.95
565232	hspa14	51182	HSPA14	13.84	12.5	16.28	15.62	9.98	9
664764	asap3	55616	ASAP3	2.12	1.15	2.32	0.87	0.77	0.75
445105	lipia	149998	LIPI	8.42	10.43	12.35	8.86	8.8	7.56
561138	xpo1b	7514	XPO1	13.97	21.43	15.89	14.11	8.27	9.51
30101	skia	6497	SKI	6.16	5.53	4.11	8.43	6.6	7.31
445221	mrps23	51649	MRPS23	12.74	11.03	16.51	10.08	9.84	10.18
436746	arl1	400	ARL1	33.2	39.09	42.45	25.35	19.22	23.86
100001623	cd7al			1.78	0.98	1.51	5.62	3.27	2.84
553357	si:dkey-182g1.3			1.87	2.67	2.12	1.86	1.28	1.6
406704	spg21	51324	SPG21	24.17	21.1	24.26	14.43	13.27	12.15
415148	sae1	10055	SAE1	12.76	8.98	12.35	6.72	2.83	2.29
445286	picalmb	8301	PICALM	4.4	3.67	4.51	3.84	3.08	3.18
368364	sb:cb649	644150	WIPF3	3.06	2.06	1.63	2.54	1.08	0.84
436826	polr3k	51728	POLR3K	12.16	10.04	8.96	13.16	8.75	6.23
794692	si:ch211-251f6.6			67.37	48.2	53.31	1.23	13.69	25.09
100142654	si:ch73-52e5.2	51337	THEM6	7.32	7.26	7.6	4.59	5.01	4.41
568213	tesk2	10420	TESK2	11.48	10.14	11.59	8.95	9.65	10.99
556641	pld1a	5337	PLD1	17.88	20.94	19.3	13.01	14.2	14.14
393853	slc30a1a	7779	SLC30A1	38	43.23	36.45	44.53	34.56	45.04
795658	si:ch211-147a11.3	339448	C1orf174	7.2	5.83	6.69	4.13	3.33	3.88
100536894	nek3	4752	NEK3	2.05	1.49	1.63	2.5	2.05	2.11
368449	epb41l5	57669	EPB41L5	2.35	2.18	2.48	4.26	3.51	3.39
566323	qdpra	5860	QDPR	19.89	15.48	12.71	11.14	16.24	15.59
641319	apooa	79135	APOO	36.59	38.51	41.97	21.9	20.92	22.72
100005849	rhov	171177	RHOV	1.97	1.08	1.07	1.9	0.71	1.01
570700	kpnb1	3837	KPNB1	71.48	71.2	70.91	63.72	48.98	49.16
560358	slc2a11a	66035	SLC2A11	1.25	1.31	1.5	0.75	1.5	1.71
561171	cbln8	643866	CBLN3	37.99	27.04	28.68	25.47	0.16	0.64
569048	si:dkey-19b23.10			5.1	5.35	3.63	2.8	2.55	2.03
445026	vps26c	10311	VPS26C	48.9	45.85	48.71	30.6	42.6	39.19
101882856	LOC101882856			2.27	1.61	1.52	0.77	0.56	0.23
100001316	gosr1	9527	GOSR1	18.55	19.11	21.36	14.14	11.59	12.2
100149247	LOC100149247			0.43	0.55	0.19	0.79	2.3	2.39
30310	tcf3a	6929	TCF3	2.27	1.81	1.98	2.46	1.87	1.88
541343	meig1	644890	MEIG1	1.69	2.27	1.61	5.24	2.61	2.68
799862	si:ch1073-291c23.2			11.29	7.53	7.86	49.94	28.84	22.04
327593	ints14	81556	INTS14	6.1	5.67	7.28	5.11	3.83	3.67
557758	znf451	26036	ZNF451	6.06	5.27	5.32	6.49	5.6	3.93
436753	mydgf	56005	MYDGF	18.85	18.22	20.01	13.46	9.41	8.91
494041	slc7a2	6542	SLC7A2	2.6	2.5	2.39	3.35	2.39	2.29
406321	srfbp1	153443	SRFBP1	3.77	2.47	2.45	2.82	2.08	2.25
393219	sh2d4a	63898	SH2D4A	8.92	9.58	8.86	21.88	13.56	10.23
566443	fxyd6l			3.19	2.16	2.39	9.38	6.42	4.92
415138	akr1b1	231	AKR1B1	204.12	227.1	249.49	117.89	152.42	136.75
30573	hsp90ab1	3326	HSP90AB1	1868.82	2164.48	1949.09	1532.11	1435.34	1467.35
564081	dlg3	1741	DLG3	12.52	11.01	11.84	10.85	7.61	9
565287	daglb	221955	DAGLB	22.81	25.59	21.42	27.73	19.6	19.29
30631	bmp2a	650	BMP2	4.71	4.53	3.93	2.98	1.99	2.4
790930	nell2a	4753	NELL2	5.43	3.42	3.87	7.04	6.72	5.7
393303	tnfaip8l1	126282	TNFAIP8L1	5.66	4.26	5.5	5.29	6.26	5.97
566657	si:dkey-110k5.6	54885	TBC1D8B	7.34	6.32	8.18	4.64	4.22	3.69
795305	acod1	730249	ACOD1	2.72	1.95	2.36	3.84	0.41	0.66
436794	sec11a	23478	SEC11A	35.23	33.91	41.26	36.7	24.44	30.28
563720	cc2d1b	200014	CC2D1B	3.82	3.2	3.05	3.4	2.38	2.41
562678	ncaph2	29781	NCAPH2	3.16	2.99	3.91	3.74	1.25	1.93
559388	cnih4	29097	CNIH4	7.37	6.79	8.76	4.27	3.65	3.57
406272	sema6d	80031	SEMA6D	10.01	7.39	11.87	17.09	11.74	10.94
101886162	sprtn	83932	SPRTN	1.62	1.29	1.36	1.08	0.81	0.71
336231	h3f3c	440093	H3-5	91.07	91.96	83.09	90.55	85.24	65.3
563599	fam114a2	10827	FAM114A2	36.96	41.42	40.33	31.68	31.5	29
101885606	LOC101885606			5.31	7.19	4.34	5.15	5.18	3.5
447813	pdxdc1	23042	PDXDC1	31.92	39.66	34.16	22.35	19.44	21.31
192328	u2af1	7307	U2AF1	27.8	23.45	30.42	18.19	18.04	19.34
796377	sema4e			6.73	5.64	5.1	7.1	4.47	4.36
100331534	itfg1	81533	ITFG1	3.69	3.47	3.26	6.29	4.41	3.77
654827	lgi2a	55203	LGI2	0.5	0.33	0.74	2.72	1.28	1.49
798864	pla2g4f.1	255189	PLA2G4F	1.58	1.47	2.25	0.23	0.49	0.24
558841	prmt2	3275	PRMT2	1.13	0.53	1.21	1.95	1.34	1.48
565338	eif2ak1	27102	EIF2AK1	5.08	5.14	6.16	5.01	3.65	3.7
561871	suz12b	23512	SUZ12	14.06	13.21	16.44	12.36	10.72	10.28
562461	helz2	85441	HELZ2	12.47	17.24	7.72	9.55	8.16	5.9
286774	phf5a	84844	PHF5A	32.63	35.02	41.22	16.51	14.41	14.3
751704	spi1a	6688	SPI1	13.6	7.77	8.56	12.4	7.7	7.32
100124612	ms4a17a.4	64231	MS4A6A	3.92	1.98	1.78	1.91	1.33	1.26
436698	haus4	54930	HAUS4	2.44	2.44	3.49	3.05	1.52	1.34
406729	rftn2	130132	RFTN2	1.27	1.08	1.17	1.49	1.09	0.59
564068	erap1a	51752	ERAP1	15.89	15.82	17.23	10.53	10.07	11.81
100034384	si:dkey-61f9.2			1.92	0.35	0.57	1.02	0.99	2.07
406367	gapdhs	26330	GAPDHS	196.46	153.12	171.92	134.21	96.07	93.32
553507	npm1b	4869	NPM1	2.8	2.82	3.42	3.15	2.1	2.43
553563	ints2	57508	INTS2	2.34	1.81	2.46	2.43	1.59	1.75
550582	med4	29079	MED4	3.51	1.99	3.24	2.96	1.92	1.54
399477	arf2a	375	ARF1	183.27	169.52	190.77	110.25	90.15	92.11
100330842	si:ch73-281i18.6	9053	MAP7	1.43	1.1	0.97	3.57	2.1	2.99
561423	LOC561423	57530	CGN	8.71	10.65	9.23	7.27	6.77	8.81
566326	hnrnpua	3192	HNRNPU	4.2	4.21	4.08	3.75	2.95	3.22
445299	immp2l	83943	IMMP2L	6.02	6.91	8.13	7.14	4.01	3.75
100537200	si:ch211-163c2.2			1.2	2.44	0.8	0.81	0.46	1.03
393241	rnaseh2b	79621	RNASEH2B	5.28	4.86	5.97	4.96	3.43	3.82
560826	csgalnact2	55454	CSGALNACT2	4.73	4.03	5.17	3.84	4.28	2.94
323706	rtn1a	6252	RTN1	43.85	22.65	10.96	85.01	66.1	68.34
100006564	si:ch211-22k7.9			8.92	8.58	8.57	5.43	6.08	5.67
326935	ier5l	389792	IER5L	3.91	2.18	2.56	5.08	1.85	2.82
561450	plag1	5324	PLAG1	2.69	2.13	1.46	1.99	2.62	1.89
792787	aars2	57505	AARS2	1.48	1.26	1.8	1.19	0.57	0.93
101884205	c13h7orf72	100130988	SPATA48	3.39	5.63	3.54	2.22	5.46	0.44
100537676	vtcn1	79679	VTCN1	1.1	1.13	1.15	2.23	2.03	1.6
393991	brpf1	7862	BRPF1	2.31	2.09	2.82	1.78	0.96	0.95
100332177	LOC100332177			3.12	2.12	1.23	0.73	0.54	0.42
692293	commd1	150684	COMMD1	4.76	3.67	4.5	5.24	2.89	3.14
563632	wasf3b	10810	WASF3	3.97	2.17	2.72	4.58	3.67	3.19
568838	slka	9748	SLK	3.32	2.11	2.06	3.64	2.35	2.03
678608	ing1	3621	ING1	3.21	3.31	3.02	3.62	2.51	2.62
108183683	LOC108183683			4.46	5.44	5.06	2.98	4.22	3.89
437016	tk2	7084	TK2	5.09	4.46	4.43	4.09	2.54	2.25
393667	btf3l4	91408	BTF3L4	57.99	61.11	66.77	55.57	53.95	48.73
561680	ftr56			4.86	4.56	4.57	4.03	3.64	3.2
569563	coro7	79585	CORO7	1.89	2.31	1.97	2.64	1.45	1.86
405875	zgc:85932	84290	CAPNS2	5.08	5.52	5.93	7.5	7.17	6.21
103909543	LOC103909543			2.36	1.89	1.58	1.64	1.22	0.85
100302660	lyrm4	57128	LYRM4	11.79	10.58	13.97	10.01	9.85	6.76
569072	dhx36	170506	DHX36	4.17	4.51	4.04	4.32	3.02	3.3
565811	tshz3b	57616	TSHZ3	1.49	1.33	0.96	1.81	1.24	1.23
100001936	bcl6ab	604	BCL6	39.12	35.4	36.37	22.92	16.97	18.86
560327	tom1l2	146691	TOM1L2	9.85	11.04	11.09	8.92	8.15	7.44
445406	ect2	1894	ECT2	1.85	1.21	1.99	3.18	1.03	0.79
100006598	hoxd12a	3238	HOXD12	1.95	1.44	1.47	0.94	2.22	2.44
567587	mthfd1a	4522	MTHFD1	2.62	3.6	2.26	2.53	3.52	3.54
562093	crebzf	58487	CREBZF	31.18	27.48	32.12	29.51	17.52	17.77
567624	si:ch211-221j21.3			1.38	1.65	1.67	5.56	5.21	3.99
563964	cxcl11.8	6373	CXCL11	2.98	2.37	5.07	1.74	1.2	1.17
795160	ccser1	401145	CCSER1	3.74	3.67	3.3	4.17	3.75	3.86
563130	aqp8a.2	343	AQP8	52.01	59.63	58.82	28.3	79.08	60.88
793922	fam222a	84915	FAM222A	15.59	21.61	17.36	15.71	17.51	27.22
568868	il1rapl1a	11141	IL1RAPL1	3.28	2.34	7.86	1.23	2.12	1.67
562171	nr3c2	4306	NR3C2	1.56	1.67	1.74	1.81	1.89	2.19
436719	cldn15lb	24146	CLDN15	199.66	199.7	243.33	133.36	127.2	130.48
103911032	ciz1a	25792	CIZ1	3.29	2.95	3.29	1.77	1.67	1.49
100537332	mafb	4094	MAF	3.65	2.29	1.58	4.31	7.43	4.84
445119	traf3	7187	TRAF3	8.25	9.15	4.81	3.6	2.56	2.5
335715	mdh1ab	4190	MDH1	5.91	4.44	6.22	4.44	2.92	3.1
404618	adhfe1	137872	ADHFE1	9.33	9.29	10.14	7.25	9.15	8.1
100148546	fastkd1	79675	FASTKD1	5.92	4.14	4.92	4.73	3.83	3.64
556288	fbxo28	23219	FBXO28	3.56	3.99	3.35	3.46	3	2.31
100334858	si:ch211-166e11.5			3.05	2.9	3.06	3.02	2.66	1.95
563496	zfand3	60685	ZFAND3	59.29	49.52	52.33	42.26	38.41	32.28
378727	pck1	5105	PCK1	1262.57	2180.99	1271.96	1697.69	1608.63	2408.7
449848	xrcc5	7520	XRCC5	18.16	18.44	19.03	15.97	17.52	13.54
100151195	mhc1lia	3077	HFE	1.53	0.94	1.74	0.67	0.66	0.67
561841	si:ch211-59o9.10	22838	RNF44	13.05	13.67	11.64	10.92	7.58	9.6
692319	pde12	201626	PDE12	6.67	6.18	5.6	5.13	4.43	4.24
100192213	zgc:194282	6725	SRMS	1.14	1.2	1.54	0.9	1.35	0.75
321453	ctsla	1514	CTSL	16.41	19.32	10.81	177.44	86.75	61.84
571106	tfam	7019	TFAM	20.3	17.93	23.02	18.88	13.26	12.25
797715	ogdhb	4967	OGDH	16.54	22.83	14.35	19.45	28.96	31.56
393720	ndufv2	4729	NDUFV2	106.35	98.33	126.8	69.6	80.98	72.55
553712	zgc:112332			10.61	12.22	11.36	3.97	4.07	2.52
415176	nudt5	11164	NUDT5	14	12.98	16.18	8.81	5.52	4.57
337459	cfap97	57587	CFAP97	4.57	4.26	4.86	4.45	3.02	2.76
393829	ndufb8	4714	NDUFB8	302.59	339.01	349.72	241.17	260.02	208.84
792002	rhbdl2	54933	RHBDL2	2.21	2.22	2.36	3.49	1.76	1.17
324569	gosr2	9570	GOSR2	27.05	28.22	23.92	19.03	16.17	20.01
550570	itprip	85450	ITPRIP	2.31	0.79	1.48	2.82	1.51	0.91
103910141	LOC103910141			85.89	70.15	47.17	136.24	130.18	88.85
101883306	rxfp3.3b	339403	RXFP4	3.88	3.42	4.38	9.31	5.04	3.73
560319	raph1b	65059	RAPH1	18.11	12.96	13.43	12.1	6.17	6.96
431741	cep41	95681	CEP41	2.09	1	1.56	0.5	0.51	0.76
192305	adssl	159	ADSS2	50.37	46.38	53.22	32.92	21.95	25.95
393726	tbcela	219899	TBCEL	9.41	11.48	12.59	3.08	7.48	7.87
100332260	si:ch211-239j9.1			2.91	3.1	2.24	1.68	1.81	2.09
558436	jmjd1cb	221037	JMJD1C	13.04	14.25	10.84	12.66	11.87	14.63
327387	bin2b	51411	BIN2	6.73	4.54	3.79	7.8	4.68	3.39
556497	si:dkey-5g14.1	283537	SLC46A3	1.91	1.39	1.58	1.47	0.77	0.57
559069	tmco6	55374	TMCO6	1.32	1.42	1.96	1.44	1.28	0.91
494050	ndrg2	57447	NDRG2	3.57	3.71	2.63	6.57	2.81	5.07
553637	cyp1c1			0.55	0.28	0.26	13.76	7.28	4.41
58101	rplp0	6175	RPLP0	2793.66	2874.57	2743.49	3125.98	2901.51	2679.86
108190403	LOC108190403	4648	MYO7B	145.3	151.45	156.04	76.35	65.91	80.61
445493	bet1l	51272	BET1L	8.36	9.83	10.3	5.5	5.2	6.03
100038768	znf362b	149076	ZNF362	3.09	2.02	1.95	1.58	1.91	1.48
572542	kpna1	3836	KPNA1	23.72	20.76	21.62	21.25	19.08	19.32
561005	sipa1l3	23094	SIPA1L3	3.94	4.12	3.09	3.51	2.83	3.37
30121	flt4	2324	FLT4	1.9	1.51	1.63	6.86	2.08	2.1
393497	ndufa11	126328	NDUFA11	60.92	68.35	73.25	46.65	38.35	33.95
100334756	LOC100334756			4.8	6.76	3.85	6.25	3.69	4.36
619246	pacsin1b	29993	PACSIN1	32.03	33.56	31.7	22.31	17.6	18.73
445116	dhrs13b	147015	DHRS13	20.21	18.64	33.69	12.35	15.56	15.31
100330448	twnk	56652	TWNK	2.61	1.95	3.33	1.47	1.26	1.22
415167	lsm6	11157	LSM6	33.31	28.77	39.6	18.96	15.2	12.86
406820	actr2a	10097	ACTR2	72.67	69.55	81.1	59.49	46.82	51.98
571364	si:ch211-197g15.6	10561	IFI44	5.29	6.12	5.33	12.33	14.82	9.94
445170	polr2eb	5434	POLR2E	54.61	44.75	60.15	46.7	27.8	27.85
561193	tbc1d1	23216	TBC1D1	4.4	3.84	4.56	4.55	3.2	3.21
564794	wdr26b	80232	WDR26	6.38	6.3	5.15	5.56	3.95	4.27
324565	zfyve26	23503	ZFYVE26	3.29	2.81	3.01	2.02	1.83	2.22
569945	gfpt2	9945	GFPT2	271.99	270.83	277.06	112.36	94.28	134.97
101883152	si:ch211-121j5.4	57481	KIAA1210	16.62	13.25	17.75	5.33	7.36	6.31
436792	tmem203	94107	TMEM203	7.29	5.18	7.55	5.01	3.38	3.24
795797	LOC795797			5.55	9.54	8.04	19.15	39.08	21.65
570771	kif1c	10749	KIF1C	3.23	3.26	2.9	3.03	2.89	2.97
562774	p4ha1a	5033	P4HA1	1.33	0.84	1.15	1.34	1.08	1.18
563405	gprc5c	55890	GPRC5C	2.86	3.05	3.25	6.13	1.52	2.05
550341	dnajc28	54943	DNAJC28	6.25	7.08	7.72	4.87	4.2	3.77
799960	dolk	22845	DOLK	3.63	2.76	3.9	2.26	1.55	2.08
368397	pkp3a	11187	PKP3	29.17	47.53	45.66	29.06	28.89	25.87
405821	rab5b	5869	RAB5B	28.06	23.85	40.34	22.23	17.59	19.02
563034	zgc:171731	834	CASP1	6.61	4.75	3.04	1.77	0.81	1.93
557960	lman2	10960	LMAN2	25.46	24.15	28.68	17.58	15.69	13.03
100321314	cxcl18a.1			12.95	7.76	8.84	18.23	12.11	8.94
556172	taok2a	9344	TAOK2	5.27	4.74	4.46	4.72	3.79	3.69
497562	pnkd	25953	PNKD	5.07	5.54	5.61	4.41	3.36	2.97
799942	pde9a	5152	PDE9A	7.54	10.02	7.37	14.91	13.72	11.45
110438445	LOC110438445			7.26	4.4	7.38	1.33	3.32	2.49
110438407	LOC110438407			89.61	131.28	86.55	171.49	70.77	58.19
100331587	clpb	81570	CLPB	3.15	3.07	2.55	8.61	5.97	5.82
386635	erbb3a	2065	ERBB3	11.02	10.34	10.17	3.87	2.81	3.18
110439425	LOC110439425			15.27	15.18	14.84	9.64	13.55	13.8
558278	etaa1	54465	ETAA1	1.25	1.02	1.07	1.45	0.75	0.6
100003520	ppfia1	8500	PPFIA1	18.11	16.92	17.72	12.72	11.41	10.91
572021	zgc:91849			4.21	3.83	4.79	9.89	4.92	5.33
402992	scamp1	9522	SCAMP1	5.87	5.47	5.78	5.03	3.77	4.21
30288	her6	3280	HES1	13.33	22.5	15.9	23.66	11.15	10.52
326687	psma4	5685	PSMA4	148.92	140.23	182.16	89.44	74.73	86.47
100332937	pxdn	7837	PXDN	1.42	1.16	1.31	2.1	2.08	2.14
100005568	nfic	4782	NFIC	6.35	6.71	5.09	4.45	4.87	4.37
556787	si:ch211-285c6.4	346288	SEPTIN14	0	0	0	4.55	4.22	5.5
334483	ptp4a2b	8073	PTP4A2	193.33	186.02	181.82	153.3	100.6	118.06
406420	wls	79971	WLS	17.53	13.9	14.35	12.17	7.76	9.5
449652	tmem56b	148534	TLCD4	13.47	13.23	16.16	13.13	16.69	17.02
564707	med13b	9969	MED13	7.15	6.59	5.59	5.46	4.88	5.01
195819	rpl36a	6173	RPL36A	725.51	824.19	837.18	851.64	771.35	671.45
556556	rpl32	6161	RPL32	1461.69	1378.47	1261.56	1218.62	1225.73	969.61
100330629	ptprd	5789	PTPRD	1.23	1.07	1.06	2.88	0.64	0.51
100008100	zgc:174180			6.89	6.07	5.17	2.11	4.03	2.09
797988	fis1	51024	FIS1	29.72	31.63	32.39	21.87	19.72	19.71
449776	mettl5	29081	METTL5	6	5.99	7.55	7.55	5.7	4.89
393176	rad9a	5883	RAD9A	2.41	1.62	2.04	2.21	1.02	1.22
445073	socs1a	8651	SOCS1	32.84	14.6	11.79	15.2	11.92	9.5
445380	itga2b	3674	ITGA2B	0.15	0.21	0.07	8.67	0.93	0.73
556544	si:dkey-199f5.8			29.73	26.69	20.54	23.32	18.81	22.41
322614	arg2	384	ARG2	20.53	31.27	15.18	48.43	15.77	10.68
563956	sdhaf4	135154	SDHAF4	3.63	3.64	4.31	3.23	1.75	1.98
100148818	si:ch73-55i23.1	8605	PLA2G4C	0.1	0.28	0.11	9.4	1.32	0.28
402847	cyp2x7			18.78	16.19	12.2	18.64	40.34	32.87
798813	si:ch73-233k15.2	80832	APOL4	2.06	2.7	2.46	2.18	3.37	2.67
570205	isy1	57461	ISY1	3.97	2.94	4.59	3.84	2.52	2.73
402981	amdhd2	51005	AMDHD2	31.05	28.01	34.64	27.89	28.46	24.03
368228	penka	5179	PENK	29.4	36.59	35.91	46.29	43.21	36.7
436985	cox20	116228	COX20	25.73	24.07	28.71	18.04	15.98	16.4
557854	slc19a3a	80704	SLC19A3	2.18	3.24	2.89	2.84	3.11	3.25
393210	wdr45b	56270	WDR45B	19.99	18.29	21.64	25.04	21.02	19.07
436978	tmc6b	11322	TMC6	6.3	6.68	5.26	7.53	7.88	5.99
393352	snx15	29907	SNX15	19.84	20.35	19.26	18.55	17.3	15.65
337489	plcd1b	5333	PLCD1	16.25	17.23	17.46	11.82	14.81	16.58
322950	socs6b	9306	SOCS6	4.38	3.93	4.41	3.9	2.73	2.58
100329955	si:dkey-234i14.6			2.46	2.23	1.34	1.36	1.04	1.14
100334178	LOC100334178	55072	RNF31	20.95	20.61	17.88	11.91	10.93	11.7
64279	psmb12			170.9	188.34	215.69	10.22	33.54	19.23
562317	fadd	8772	FADD	14.94	16.38	17.75	10.76	11.26	9.93
402944	zgc:77929	387263	C6orf120	23.35	24.06	26.95	15.79	16.34	15.54
334334	ivns1abpb	10625	IVNS1ABP	27.92	46.73	33.37	21.8	20.68	18.66
568761	eif4g3b	8672	EIF4G3	16.76	13.99	11.15	12.02	7.51	11.75
324212	cyp2aa6			5.41	4	2.83	18.47	8.71	13.3
431765	nfil3-6			29.27	50.81	16.34	19.17	59.79	96.2
562053	LOC562053			31.63	20.67	34.22	15.25	22.27	12.68
796475	zgc:171599	100287226	ZNF729	3.18	3.25	2.42	2.52	2	2.35
337007	rps12	6206	RPS12	870.97	1007.25	954.21	977.46	850.9	776.8
556413	vav2	7410	VAV2	9.42	10.4	12.53	5.51	5.67	4.65
393246	ncor1	9611	NCOR1	14.11	14.23	12.01	13.67	10.19	8.61
323653	aldh3a2a	224	ALDH3A2	17.92	20.05	20.56	11.34	14.89	14.05
336118	cox7c	1350	COX7C	919.97	1076.2	1116.98	711.6	754.23	674.75
553378	tbcc	6903	TBCC	11.7	11.11	11.7	10.12	8.86	8.04
322694	2006-09-01	23157	SEPTIN6	54.39	56.72	54.5	55.03	45.53	39.85
550435	rfesd	317671	RFESD	0.45	0.34	0.59	4.28	0.57	0.19
322509	acta2	59	ACTA2	779.23	830.54	827.2	583.19	617.24	649.76
100126015	aurkaip1	54998	AURKAIP1	74.01	79.46	96.28	48.32	49.02	48.69
403079	igfbp3	3486	IGFBP3	4.1	2.99	3.35	6.62	3.6	4.04
100422734	mpp5b	64398	PALS1	6.35	4.45	6.2	6.22	4.46	5.42
100003563	stmn2b	11075	STMN2	1.16	1.37	1.57	1.48	1.2	1.11
100536873	acot12	134526	ACOT12	6.43	8.05	5.6	7.31	14.14	14.44
100093703	mrpl36	64979	MRPL36	129.02	147.96	159.94	105.25	93.19	89.65
566565	mars2	92935	MARS2	3.03	2.09	3.42	2.58	2.35	2.53
406473	pck2	5106	PCK2	344.84	376.47	426.98	102.45	182.27	198.79
103911456	LOC103911456			0.93	1.05	1.24	2.69	1.21	1.32
335429	ccnc	892	CCNC	8.49	8.29	9.44	7.7	6.72	6.48
323739	selenou1a	84293	PRXL2A	42.6	54.03	46.49	33.73	46.01	39.64
100000684	neu3.5	10825	NEU3	0.5	0.47	0.32	3.54	1.35	1.16
352907	tmpoa	7112	TMPO	7.53	6.68	6.83	8.05	4.46	3.9
393839	scp2a	6342	SCP2	230.92	255.51	242.91	195.33	327.1	313.77
561669	si:zfos-2326c3.2			0.74	0.63	0.61	2.3	1.24	1.15
336335	si:ch211-51e12.7			43.43	39.77	49.69	48.2	31.62	38.62
323904	waca	51322	WAC	31.5	30.36	26.05	25.91	24.49	25.09
794862	epn3a	55040	EPN3	1.5	2.68	0.95	1.54	0.89	0.81
570025	zgc:174877			1.64	1.79	1.86	1.77	1.48	1.24
286776	ints7	25896	INTS7	2.51	2.5	2.47	3.95	2.17	2.23
323919	alcamb	214	ALCAM	5.89	5.72	6.19	8.42	6.66	5.43
567490	farp2	9855	FARP2	1.96	2.32	1.65	2.18	2.74	2.48
564924	atp7a	538	ATP7A	6.99	6.66	7.05	3.72	2.92	3.78
321362	tnrc6b	23112	TNRC6B	9.54	9.35	9.11	9.02	7.83	7.85
492808	stx17	55014	STX17	4.22	3.15	3.59	2.64	3.56	3.86
436892	nup37	79023	NUP37	5.99	5.25	7	5.48	3.48	3.79
406459	zgc:77112			43.58	33.88	34.79	17.96	15.14	12.45
378720	ical1	130026	ICA1L	8.51	6.64	6.02	9.82	4.71	4.9
101885278	LOC101885278			2.24	1.63	1.56	1.71	1.4	1.03
798089	LOC798089			1.24	1.68	1.07	1.53	0.95	0.79
570115	LOC570115	317772	H2AC21	1.41	1.42	2.68	0.48	0.91	0.82
557799	tmem181	57583	TMEM181	20.92	23.94	24.75	15.53	14.68	18.1
140422	jag2b	3714	JAG2	2.15	0.94	1.17	2.2	1.25	1.41
324855	plaa	9373	PLAA	14.2	14.73	13.68	7.02	6.01	6.19
553494	ahctf1	25909	AHCTF1	7.1	6.56	7.6	6.45	5.25	6.15
30612	bmp4	652	BMP4	1.54	0.87	1.51	1.27	0.93	1.55
393546	zgc:65895	8848	TSC22D1	3.6	3.23	3.35	4	3.42	3.15
492497	stam2	10254	STAM2	38.1	33.76	37.76	31.89	30.4	31.17
100007906	parp2	10038	PARP2	11.52	9.91	12.93	9.04	6.46	7.14
352937	dio2	1734	DIO2	7.08	4.34	5.17	3.24	3.06	4.29
792098	zgc:101562			2.18	3.68	1.88	3.41	2.34	1.85
494081	arhgef7b	8874	ARHGEF7	5.08	4.11	4.53	6.76	5.39	4.3
561108	cyldl			8.6	7.53	6.55	3.47	3.69	4.46
30262	ins	3630	INS	576.44	577.41	110.99	517.13	450.65	1110.26
100329656	lamtor1	55004	LAMTOR1	20.63	19.88	19.42	14.05	12.91	14.07
325896	cnp	1267	CNP	16.47	13.89	13.51	19.73	14.33	14.9
797513	b3gnt2l	374907	B3GNT8	8.53	5.45	5.49	7.74	3.78	5.51
368260	nap1l1	4673	NAP1L1	88.12	69.53	92.51	80.76	70.91	79.92
30461	cdh11	1009	CDH11	6.81	3.85	5.23	4.26	2.86	4.16
799099	lpin1	23175	LPIN1	2.19	3.04	1.39	4.95	5.65	6.38
563328	lamp1b	3916	LAMP1	3.9	2.49	2.47	4.93	2.25	2.5
100003662	si:ch211-204d2.4	59339	PLEKHA2	11.99	8.63	9.02	7.92	8.09	8.11
393713	fhit	2272	FHIT	4.64	2.46	3.08	4.35	2.57	2.09
101885079	si:ch73-248e21.5			9.45	8.96	6.73	9.62	7.32	5.84
335974	got2b	2806	GOT2	87.81	79.27	88.02	61.72	54.31	65.35
678556	cldn15b	24146	CLDN15	8.18	10.68	8.89	9.76	9.83	11.23
768128	cst14b.1	1476	CSTB	11.19	6.65	7.34	15.52	10.55	8.08
559454	gpc5a	2262	GPC5	2.18	2.2	2.45	1.51	0.97	1.81
550279	lypla1	10434	LYPLA1	2.54	1.39	1.32	1.39	0.64	1.1
100136856	vezt	55591	VEZT	1.68	1.21	1.64	1.16	0.99	1.19
100073334	mrps21	54460	MRPS21	24.08	24.81	32.81	13.5	12.25	11.88
334222	hnrnpa0b	10949	HNRNPA0	179.01	175.21	175.54	128.87	85.46	111.32
322603	si:ch73-15n24.1			5.35	3.97	5.12	1.95	0.05	0.36
565267	myo5ab	4644	MYO5A	4.41	5.88	6.61	2.95	4.27	5.22
100321823	tep1	7011	TEP1	18.5	12.72	21.1	5.69	4.89	10.85
100332610	si:ch1073-100f3.2	1468	SLC25A10	4.54	0.09	1.35	0.16	0.95	1.55
406340	dusp1	1843	DUSP1	47.18	90.2	75.4	63.42	84.42	90.34
564308	fam20a	54757	FAM20A	0.51	0.58	0.48	5.98	0.85	0.3
393197	pex3	8504	PEX3	19.93	20.11	20.57	16.96	19.34	20.41
798704	si:ch211-217k17.10			712.78	761.66	717.7	40.05	109.03	261.05
192341	elob	6923	ELOB	75.96	71.81	74.33	72.93	59.39	49.89
791175	fev	54738	FEV	15.62	16.9	18.36	21.96	27.89	25.51
793349	pi4kab	5297	PI4KA	1.16	0.82	0.97	1.81	1.37	1.34
555616	si:ch211-113e8.10	80829	ZFP91	17.62	16.15	14.01	16.88	12.55	11.92
445102	c8a	731	C8A	5.74	5.03	4.77	7.23	0.33	0.5
108179203	glipr1a	11010	GLIPR1	1.33	1.02	1.26	4.05	3.5	2.22
494110	lhfpl6	10186	LHFPL6	1.18	1.46	1.83	1.78	1.35	1.11
393160	tigarb	57103	TIGAR	8.06	7.57	9.3	6.87	5.31	5.94
565844	rhobtb2b	23221	RHOBTB2	3.92	3.22	3.82	3.01	3.25	4.86
100000935	cpb2	1361	CPB2	7.04	4.08	5.23	1.19	0.03	0.16
326023	zgc:66447			3.95	3.72	4.11	3.81	2.98	2.93
100006090	abca2	20	ABCA2	8.23	6.91	6.98	5.54	4.59	4.95
492510	ttc1	7265	TTC1	22.86	23.76	23.06	25.2	22.89	18.33
324047	ndfip1	80762	NDFIP1	88.6	92.06	98.66	75.78	77.24	76.42
503788	slc13a5a	284111	SLC13A5	12.33	16.13	11.57	16.63	20.02	14.4
326884	psmc4	5704	PSMC4	59.94	58.91	77.68	42.16	22.84	25.6
30649	psme3	10197	PSME3	32.26	27.33	30.61	24.53	17.3	20.2
322927	asb12a	142689	ASB12	10.62	10	10.41	9.12	5.94	5.85
334003	pho			1.53	1.5	1.22	3.05	1.73	1.27
393776	cox4i2	84701	COX4I2	7.52	5.69	4.94	21.02	11.12	11.69
110438298	LOC110438298			0.11	5.12	4.24	2.23	5.84	6.41
568332	nars	4677	NARS1	52.73	36.61	40.59	78.32	34.65	36.56
415249	trnt1	51095	TRNT1	5.76	5.63	6.84	6.82	6.65	5.02
569585	sptbn5	51332	SPTBN5	123.26	140.49	132.9	33.88	44.52	55.2
558687	cax2			1.95	1.9	1.23	1.28	0.71	0.79
100001416	stard14			32.4	28.13	27.47	26.9	12.22	14.47
259189	hgd	3081	HGD	18.65	11.46	14.47	4.35	22.9	11.35
678588	emg1	10436	EMG1	9.49	8.5	11.95	9.09	6.54	5.64
404607	zgc:77197	9813	EFCAB14	14.77	16.5	14.89	12.32	8.57	5.59
192298	sec61a1	29927	SEC61A1	161.35	174.21	182.6	163.94	158.87	147.29
110437737	LOC110437737			2.56	0.69	3.07	0.8	0.52	0.77
393318	tmem54a	113452	TMEM54	5.13	5.36	5.97	4.14	2.66	1.68
560387	dglucy	80017	DGLUCY	11.49	20	18.67	14.01	14.38	19.59
557970	surf1	6834	SURF1	8.14	9.74	10.09	7.95	6.13	5.76
558330	tapt1a	202018	TAPT1	4.63	4.2	4.92	1.72	2.36	2.72
563836	zgc:171566	8836	GGH	6.02	4	5.32	7.73	4.54	5.56
101884620	LOC101884620			26.79	10.11	8.07	3.43	4.74	3.77
562868	ddhd1a	80821	DDHD1	5.03	4.6	4.25	5.21	4.81	5.74
101882215	slc39a11	201266	SLC39A11	3.09	3.93	3.16	2.46	2.47	2.27
492339	creg2	200407	CREG2	7.18	6.22	8.29	10.54	10.15	8.14
504044	st3gal4	6484	ST3GAL4	2.62	1.41	1.64	6.37	3.57	3.18
100150224	ikzf2	22807	IKZF2	1.9	1.49	1.19	0.84	1.05	0.72
110437775	LOC110437775			4.76	5.22	6.32	1.69	2.09	1.85
393916	syap1	94056	SYAP1	22.69	23.17	25.55	21.61	16.76	15.68
619272	zgc:113314			5.9	3.53	2.77	1.06	1.14	1.44
404622	camlg	819	CAMLG	10.43	9.36	9.31	10.6	8.31	7.82
321505	bmi1a	648	BMI1	9.63	13.58	12.52	7.54	6.01	5.16
100000629	si:ch211-136m16.8			1.74	2.27	2.16	1.54	1.41	1.44
503606	chrac1	54108	CHRAC1	10.38	10.02	11.98	10.78	8.58	7.78
557486	hdac5	10014	HDAC5	1.36	1.58	1.05	2.03	1.16	1.32
431773	enoph1	58478	ENOPH1	7.93	7	9.57	6.49	5.18	3.81
796938	fybb	2533	FYB1	25.83	18.56	17.03	15.44	11.94	10.79
321664	aldob	229	ALDOB	3561.63	4292.47	4591.45	1522.79	5382.65	3764.64
541359	zgc:113531			1.3	0.8	0.89	1.49	2.27	1.29
322605	chpt1	56994	CHPT1	122.65	133.33	138.95	65.76	87.53	88.39
560095	zdhhc9	51114	ZDHHC9	14.61	19.96	14.47	11.86	13.93	13.73
563441	rasgrp3	25780	RASGRP3	1.24	1.37	1.32	1.11	0.63	0.74
394095	chic2	26511	CHIC2	6.46	5.64	5.6	6.41	5.09	4.13
562670	klf5l	128209	KLF17	48.76	48.44	43.45	36.73	21.42	23.34
100124652	pard6b	84612	PARD6B	10.26	17.04	11.8	9.89	6.95	9.37
100332544	fermt1	55612	FERMT1	19.83	15.66	18.82	18.14	11.26	14.43
393261	psmd6	9861	PSMD6	61.85	59.5	74.9	41.16	28.14	29.83
556439	si:ch211-212g7.6	81537	SGPP1	4.34	4.37	4.1	8.52	11.63	12.07
101886665	LOC101886665			4.07	6.84	4.92	6.25	2.51	2.08
563253	si:ch211-198a12.6			25.69	24.37	25.04	25.7	19.54	20.3
569949	zgc:174263			2.25	2.54	2.52	3.01	1.8	1.64
557186	aldh18a1	5832	ALDH18A1	6.87	6.86	8.61	7.41	5.5	6.23
751830	st8sia7.1			5.95	6.91	5.01	11.74	7.87	10.63
406554	lclat1	253558	LCLAT1	33.86	36.05	29.4	32.02	35.91	36.23
791461	parn	5073	PARN	22.3	22.19	22.13	20.24	13.39	15.28
393142	washc3	51019	WASHC3	2.92	3.43	4.3	2.05	1.96	1.7
561865	pdlim3b	27295	PDLIM3	4.04	3.62	5.59	3.95	3.41	4.23
541339	rab6bb	51560	RAB6B	4.69	6.71	6.14	2.86	2.58	2.59
565274	si:ch211-137i24.10			305.89	282.26	309.73	584.01	386.38	327.65
101886409	si:dkey-76b14.2	79958	DENND1C	2.65	2.04	1.71	1.08	0.96	0.66
566745	jac2			0.07	0.18	0	2.92	0.97	6.72
449552	fkbp1ab	2280	FKBP1A	0.64	0.64	0.97	4.88	1.62	2.32
110437786	LOC110437786			1.02	1.18	1.67	1.61	0.82	1.04
445500	sdhdb	6392	SDHD	73.24	82.89	99.71	35.21	36.3	38.49
100333901	pitpnm2	57605	PITPNM2	4.29	1.93	2.58	2.81	1.56	1.94
334682	wdr48b	57599	WDR48	1.86	1.24	1.64	2.06	1.32	0.92
378456	sbf2	81846	SBF2	2.98	3.34	2.74	3.44	2.53	2.76
393568	tmem30c			26.11	27.67	26.59	20.85	22.11	20.25
550478	arhgap1	392	ARHGAP1	16.85	15.42	19.66	12.19	12.01	11.31
415163	vamp3	9341	VAMP3	50.29	38.47	48.36	56.89	52.94	45.65
556178	ncalda	83988	NCALD	4.37	4.8	4.89	4.9	5.16	4.81
393606	kcnk5b	8645	KCNK5	1.93	1.31	1.95	2.05	1.56	1.31
563411	mms22l	253714	MMS22L	1.92	1.68	1.86	1.75	0.86	0.93
799656	LOC799656			21.22	17.51	22.13	8.03	9.97	9.4
30189	ptch1	5727	PTCH1	5.75	1.99	3.67	2.19	1.47	2.18
192331	snrpd1	6632	SNRPD1	72.87	64.89	75.65	49.03	26.11	29.52
393856	pabpc1b	26986	PABPC1	22.61	18.3	18.34	29.47	27.21	26.65
100334750	bcl10	8915	BCL10	4.02	4.23	3.83	3.86	2.35	2.89
327484	trim33l	10155	TRIM28	4.12	2.01	2	1.88	2.13	1.89
796447	leg1.1	352999	C6orf58	68.06	53.05	44.18	46.69	1.36	2.5
553356	sec16b	89866	SEC16B	24.73	29.7	25.27	20.59	24.16	22.07
393936	cd2bp2	10421	CD2BP2	29.37	20.77	28.93	18.78	12.69	12.52
100048920	thtpa	79178	THTPA	2.97	2.17	3.99	1.11	1.79	1.06
415225	dram2b	128338	DRAM2	8.02	7.4	8.43	8.3	5.32	5.31
100005372	ice2	79664	ICE2	7.54	7.69	9.06	7.59	5.36	4.14
553526	zgc:152774	79710	MORC4	7.12	7.86	6.98	4.76	5.39	4.82
557912	ssh2b	85464	SSH2	11.97	11.23	8.74	8.77	5.86	4.77
337243	sept9a	10801	SEPTIN9	21.4	24.54	19.53	24.11	16	16.49
100004948	si:ch211-153b23.7			6.27	3.53	3.58	2.27	1.79	1.37
570598	cspp1b	79848	CSPP1	2.21	2.25	1.62	3.16	1.78	1.7
323329	mat2aa	4144	MAT2A	73.59	77.03	51.94	76.06	65.77	73.67
386637	taf12	6883	TAF12	34.45	33.57	32.38	30.39	28.66	26.63
566825	kmt2bb	9757	KMT2B	4.48	4.63	4.97	3.4	3.35	3.5
360143	mxb	4599	MX1	0.76	0.33	0.15	5.23	1.67	0.73
570585	si:dkey-7f3.14			144.35	376.48	216.84	109.34	135.5	106.81
550327	pcyt1aa	5130	PCYT1A	10.38	10.68	10.21	7.72	6.6	7.67
100001914	ube2d4	51619	UBE2D4	1	1.26	1.06	0.79	1.04	1.01
335519	ppiab	5478	PPIA	445.16	540.46	476.26	520.49	541.43	496.3
492764	rbm41	55285	RBM41	2.3	2.32	2.16	2.12	1.55	1.43
100005466	si:dkey-34m19.3			5.56	6.66	6.12	6.7	4.26	3.98
393285	irs2a	8660	IRS2	2.35	10.3	4.33	3.93	3.82	5.37
100149182	mrpl58	3396	MRPL58	5.28	6.47	5.89	6.88	5.6	5.05
560026	dsg2.1	1829	DSG2	7.93	7.95	8.46	5.55	2.69	2.92
322115	hiat1a	64645	MFSD14A	5.2	4.54	5.03	6.23	3.82	4.06
560956	myo9b	4650	MYO9B	13.61	11.82	10.71	7.47	6.05	11.66
393897	vldlr	7436	VLDLR	10.23	10.14	9.33	5.3	5.47	5.88
415216	guk1a	2987	GUK1	14.7	14.56	14.76	14.2	8.81	8.46
569527	zgc:174931			2.63	1.89	1.39	1.07	0.92	1.09
100329344	LOC100329344	55148	UBR7	3.82	2.57	2.93	5.33	3.94	3.31
541358	zgc:110782	1646	AKR1C2	6.4	5.72	6.14	4.41	1.79	3.27
393553	ammecr1	9949	AMMECR1	12.89	10.87	12.48	8.12	7.47	7.91
557979	aadat	51166	AADAT	4.98	4.64	5.81	2.94	3.73	3.63
324578	slc25a16	8034	SLC25A16	22.88	27.01	21.8	19.04	26.18	24.14
100004932	LOC100004932			1.12	0.69	1.33	3.56	2.48	1.81
415253	zgc:86599	1329	COX5B	793	844.7	849.87	728.34	663.93	608.86
562319	hexim1	10614	HEXIM1	40.05	30.56	36.45	21.14	24.56	16.83
393905	kdelc1	79070	POGLUT2	3.8	2.94	4.3	2.44	2.96	2.22
568260	toe1	114034	TOE1	2.57	2.41	3.86	3.26	2.46	1.6
791153	ldlrap1b	26119	LDLRAP1	1.75	1.63	1.84	1.56	0.86	1.12
560422	ftr22			2.39	0.84	1.18	1.16	0.64	1.02
323733	top2a	7153	TOP2A	4.37	2.95	4.49	7.19	2.28	1.92
100008569	insl5b	10022	INSL5	5.68	7.35	8.46	6.46	4.95	5.45
103911726	si:dkey-27b3.4			3.56	2.69	3.28	1.47	2.71	3.68
30329	hoxd4a	3233	HOXD4	1.23	1.42	1.05	0.72	1.77	1.4
360142	mxa	4600	MX2	3.74	2.55	2.07	5.19	3.01	1.24
557319	rnf4	6047	RNF4	4.93	4.66	5.14	5.07	4.48	2.6
751670	arl9	132946	ARL9	10.97	10.24	10.56	14.14	11.81	9.6
447938	rassf2a	9770	RASSF2	1.86	1.58	2.28	3.26	2.65	1.97
394161	cds2	8760	CDS2	2.85	2.19	2.8	4.46	2.51	2.1
777631	zgc:153215	389677	RBM12B	1.73	0.75	0.94	1.31	1.04	1.36
108183522	LOC108183522			15.2	12.14	10.79	11.47	6.67	10.97
393570	irf6	3664	IRF6	23.24	21.01	20.42	19.58	13.42	13.73
405857	msrb2	22921	MSRB2	51.2	63.58	62.07	36.82	43.29	42.97
560620	hemk1	51409	HEMK1	6.8	5.39	6.63	6.04	5.73	4.21
553571	tp53rk	112858	TP53RK	11.75	9.85	11.44	10.24	7.87	8.35
797788	si:dkey-56e3.3	168374	ZNF92	3.33	2.64	3.26	2.74	2.88	1.75
553325	ptcd3	55037	PTCD3	24.81	27.23	33.4	12.69	8.5	12.4
553513	idi1	3422	IDI1	16.89	17.55	21.25	15.08	29.01	10.99
325248	ddx31	64794	DDX31	2.77	1.99	2.7	2.75	1.65	1.71
553341	lmo7a	4008	LMO7	91.98	98.57	95.11	61.4	61.33	78.81
100101640	apoa1b	335	APOA1	1757.28	1026.68	1326.38	1585.63	65.58	72.7
321602	cdk9	1025	CDK9	43.22	53.08	47.37	37.74	34.16	31.58
555970	snx14	57231	SNX14	14.61	12.79	11.8	17.09	14.74	13.34
574001	c6ast4			358.01	74.58	56.45	97.7	103.54	144.85
101883659	LOC101883659			0	0	0	2.11	3.45	5.7
572225	LOC572225			4.03	3.51	3.67	4.85	3.01	2.8
101886617	fam110c	642273	FAM110C	0.82	0.99	0.94	1.49	1.93	1.43
100148736	iqsec1b	9922	IQSEC1	16.3	15.51	15.41	2.64	1.79	2.02
58130	tradd	8717	TRADD	15.81	16.11	17.32	12.86	9.97	9.92
436969	zgc:92630	79154	DHRS11	92.84	91.11	99.09	72.59	66.45	76.27
321232	tomm22	56993	TOMM22	58.12	63.1	65.3	30.22	25.9	33.54
796595	asip2b	434	ASIP	2.13	0.85	0.88	1.36	0.6	1.64
406397	mmp9	4318	MMP9	1.12	0.58	0.7	3.91	1.18	1.96
100534685	mast3a	23031	MAST3	2.48	2.19	1.71	3.76	2.87	2.86
83496	bambia	25805	BAMBI	42.51	42.01	44.35	28.37	26.92	19.05
564977	scn4ab	6329	SCN4A	1.06	0.94	1.45	1.44	1.12	1.12
100334248	eps8l3a	79574	EPS8L3	236.03	253.7	236.02	141.35	149.87	155.23
555178	ifrd1	3475	IFRD1	114.49	80.64	77.83	67.13	66.65	101.55
337166	si:dkey-40g16.6			17.83	12.79	10.3	5.59	5.9	6.77
100331906	phlpp1	23239	PHLPP1	4.61	4.63	4.42	4.19	3.56	3.36
368737	pa2g4a	5036	PA2G4	104.64	91.02	106.92	79.87	51.73	53.88
550461	zgc:112083			1.55	1.36	1.58	1.23	0.7	0.81
100535513	crfb15	3459	IFNGR1	4.94	2.11	2.56	0.83	0.7	0.63
322815	ubr7	55148	UBR7	6.91	5.07	6.12	6.65	5.02	4.56
393293	hsd11b1la	374875	HSD11B1L	120.37	135.59	177.55	46	78.42	95.15
334240	zcchc10	54819	ZCCHC10	3.93	4.1	3.58	3.08	2.12	2.59
393110	zw10	9183	ZW10	9.59	11.16	11.64	7.85	6.49	8.89
101884494	LOC101884494			9.46	29.36	8.01	0.91	10.87	19.11
322113	ing4	51147	ING4	2.92	1.44	2.46	2.14	1.77	1.43
323368	ints10	55174	INTS10	3.49	2.56	3.97	2.09	1.6	1.84
445239	gpn1	11321	GPN1	9.25	6.55	8.17	8.04	5.17	4.49
100317326	si:ch1073-55a19.2			13.74	12.03	11.26	13.6	8.48	9.04
561935	aplnra	187	APLNR	1.86	0.45	1.42	3.26	0.85	1.18
393747	rmnd5b	64777	RMND5B	11.77	11.45	10.87	11.24	10.77	8.8
100141330	zgc:171534	23052	ENDOD1	2.51	2.12	0.91	0.2	0.24	0.08
449676	mcfd2	90411	MCFD2	22.35	23.1	25.66	22.35	15.05	16.95
100535941	LOC100535941			1.28	1.95	1.96	1.5	0.86	0.69
100535432	ltc4s	4056	LTC4S	9.16	8.04	9.21	4.59	5.72	5.34
553211	st8sia4	7903	ST8SIA4	2.48	2.1	2.82	0.96	0.83	0.65
399485	cyp2p10	1573	CYP2J2	3.82	6.71	12.45	9.77	4.81	4.26
245949	vangl2	57216	VANGL2	6.26	6.03	6.06	4.76	4.36	4.68
100537284	si:dkey-78k11.9			1.47	1.04	1.5	0.96	0.75	0.86
338246	bmper	168667	BMPER	1.58	1.27	1.08	2.74	2.28	2.43
550464	ube2g2	7327	UBE2G2	21.14	18.69	21.06	18.99	14.32	13.27
335236	ndc1	55706	NDC1	12.54	8.68	12.53	10.34	6.28	6.79
352912	krt18	3875	KRT18	180.26	194.08	157.96	310.07	185.37	187.21
100141493	si:ch211-222f23.6	5817	PVR	2.84	2.07	2.33	2.3	2.07	1.65
405899	dip2ba	57609	DIP2B	9.22	7.11	7.59	7.91	6.05	5.88
570248	galnt2	2590	GALNT2	5.12	6	4.18	3.34	3.85	4.44
100149007	LOC100149007	57567	ZNF319	1.7	1.11	1.74	1.26	1.26	1
406788	cnot8	9337	CNOT8	18.57	19.28	20.71	18.43	11.29	12.77
558292	scap	22937	SCAP	4.31	3.91	3.55	3.75	3.9	3.51
563087	si:ch211-129c21.1			11.56	20.37	13.4	17.34	6.82	6.94
768182	mcu	90550	MCU	3.72	5.04	4.4	1.73	1.95	3.23
393157	herpud2	64224	HERPUD2	31.24	30.08	27.93	25.5	20.41	18.21
386994	rab11al			6.74	6.92	5.65	3.79	2.08	4.41
100320944	si:dkey-43b14.8			15.98	14.56	7.68	24.8	14.06	17.25
100034487	lrp12	29967	LRP12	2.84	2.67	2.48	2.32	1.91	1.83
553196	tmed8	283578	TMED8	3.98	3.42	4.02	5.31	3.88	3.27
58029	spon1b	10418	SPON1	5.36	3.17	4.27	4.63	4.68	4.65
100005797	slc38a5a	92745	SLC38A5	3.31	1.95	2.14	5.41	1.48	2.11
352933	sephs2	22928	SEPHS2	40.55	39.14	36.48	21.58	28.53	27.31
324971	nsg2	51617	NSG2	2.14	1.69	2.21	3.12	2	1.99
560569	zgc:162964	64746	ACBD3	22.86	24.77	24.27	17.11	14.02	17.04
553702	gdap1	54332	GDAP1	7	8.21	6.99	5.45	8.38	6.37
406327	fgg	2266	FGG	85.46	60.6	67.59	186.13	8.18	15.92
405829	dpydb	1806	DPYD	22.26	30.45	28.51	21.49	23.44	26.59
393276	rnf181	51255	RNF181	6.82	5.94	7.25	4.53	2.78	4
321857	clk4a	57396	CLK4	39.44	53.12	48.49	45.58	38.89	37.2
100536038	LOC100536038			1.2	1.3	2.1	0.39	1.75	0.97
393607	apbb1ip	54518	APBB1IP	14.16	12.19	11.98	16.62	12.11	10.73
796425	card9	64170	CARD9	2	2.12	2.34	1.42	1.41	1.3
58083	appa	351	APP	26.59	29.96	24.89	25.7	18.02	17.74
492523	def8	54849	DEF8	4.59	3.86	3.51	6.55	4.18	4.68
492343	ctdnep1a	23399	CTDNEP1	3.93	4.13	4.09	3.67	2.49	3.38
81582	cldnc	9080	CLDN9	126.09	147.74	126.41	119.55	79.19	91.44
560193	il34	146433	IL34	6.37	4.58	5.84	6.71	5.11	5.17
555254	itga6l			21.8	19.3	22.93	40.56	31.24	29.81
321114	snu13b	4809	SNU13	25.28	27.22	36.5	32.96	23.3	20.9
573117	tbrg1	84897	TBRG1	2.86	2.22	3.3	3.14	2.4	2.54
554886	ppil4	85313	PPIL4	3.25	2.6	2.58	3.78	2.51	1.92
555997	si:ch211-284b7.3	54987	CZIB	17.96	13.75	14.59	12.49	8.15	8.27
553715	ddx47	51202	DDX47	17.44	16.59	15.69	15.11	10.24	12.02
336687	rps14	6208	RPS14	2936.03	2794.36	2841.2	2899.27	2690.09	2487.62
492802	rhoua	58480	RHOU	4.12	4.89	4.41	3.52	2.4	3.15
723997	mgst2	4258	MGST2	14.81	10.68	18.87	26.17	22.24	21.77
560924	dysf	8291	DYSF	1.67	0.95	1.38	1.9	1.04	1.28
570247	ptcd1	26024	PTCD1	5.43	4.23	5.93	4.59	3.13	3.64
554488	ypel1	29799	YPEL1	2	0.98	0.98	1.64	0.95	1.06
570868	itga1	3672	ITGA1	3.56	2.66	3.44	6.29	3.7	3.51
64607	alas2	212	ALAS2	2.02	2.64	2.35	96.98	13.49	3.03
553327	mgrn1b	23295	MGRN1	6.59	5.08	6.64	4.19	4.01	3.89
402922	dstyk	25778	DSTYK	8	6.77	4.8	10.79	7.88	5.99
445490	phax	51808	PHAX	9.06	8.64	9.02	7.95	6.76	7.37
797914	smpd2b	6610	SMPD2	2.49	2.08	1.98	3.05	2.28	1.79
541378	tufm	7284	TUFM	85.11	82.53	106.97	45.99	38.06	40.44
378855	prelid3b	51012	PRELID3B	206.12	285.36	188.34	159.7	208.11	314.69
393617	nat10	55226	NAT10	15.29	12.76	16.86	13.14	10.09	9.85
436759	rpl38	6169	RPL38	778.25	883.42	785.43	789.96	752.59	644.19
30334	pou6f1	5463	POU6F1	2.07	1.83	2.19	1.83	2.45	2.3
406509	rnft1	51136	RNFT1	7.48	8.17	7.37	8.39	6.2	6.32
402868	pnpo	55163	PNPO	3.83	5.53	5.11	3.39	4.98	3.69
791732	sult1st2	6817	SULT1A1	114.4	123.81	142.8	94.87	122.91	153.39
327237	ap1s2	8905	AP1S2	12.54	9.99	10.96	15.03	11.4	9.29
30615	acvr1l	90	ACVR1	4.23	3.27	3.86	3.85	3.56	2.32
566084	si:ch211-91p5.3	159013	CXorf38	4.28	4.39	3.31	4.12	4.75	4.64
777746	mrps28	28957	MRPS28	32.69	28.83	37.24	23.46	18.64	24.23
402810	psenen	55851	PSENEN	39.57	36.58	43.07	32.4	26.36	27.04
562388	tbrg4	9238	TBRG4	11.23	12.57	13.76	7.71	7.36	9.6
100329953	arfgef1	10565	ARFGEF1	8.7	8.88	9.86	7.19	5.27	6.29
259194	prc1a	9055	PRC1	5.8	3.19	4.45	9.77	3.14	2.29
562114	si:ch211-253b8.2			4.98	2.99	4.56	3.8	2.97	2.47
100002040	myhb	4622	MYH4	14.71	10.65	6.15	16.19	7.34	3.92
406482	gdpd3a	79153	GDPD3	13.54	7.34	10.27	10.7	12.55	9.82
436784	rabif	5877	RABIF	9.99	8.94	9.9	3.03	2.78	3.28
393378	ergic2	51290	ERGIC2	16.22	16.03	17.44	16.16	12.35	14.5
100001425	ercc1	2067	ERCC1	6.45	4.29	4	5.97	4.41	4.23
100038765	dkk3b	27122	DKK3	6.4	5.27	5.33	22.75	16.45	18.48
564334	tspan37			6.53	4.23	6.86	6.93	6.56	6.59
393611	c6	729	C6	30.67	22.31	24.27	145.71	98.86	83.68
101883444	LOC101883444			2.08	0.7	1.32	0.47	0.76	1
560232	LOC560232			2.64	2.34	1.81	0.96	1.35	1.85
100333904	si:ch211-231m23.4			3	3.04	4.3	0.76	0.71	1.45
100002872	cyfip2	26999	CYFIP2	1.94	1.21	1.29	1.03	1.03	0.81
504088	enpep	2028	ENPEP	349.08	453.22	370.08	196.64	221.47	223.48
556770	gpr183a	1880	GPR183	1.85	1.5	2.28	5.72	4.17	4.3
445229	naa50	80218	NAA50	21.36	19.29	17.96	18.15	14.74	17.96
100005990	LOC100005990			1.63	1.29	1.25	1.47	1	0.76
101886126	ate1	11101	ATE1	5.66	6.31	7.26	2.62	2.56	2.74
100001417	fbxo30a	84085	FBXO30	1.37	1.18	1.22	1.32	0.92	0.83
336575	grn2	2896	GRN	75.11	30.44	80.31	8.03	8.98	11.12
30256	kita	3815	KIT	1.27	1.4	1	1.33	1.21	1.03
562764	trim32	22954	TRIM32	1.4	1.13	1.42	1.64	1.31	0.99
30483	gata4	2626	GATA4	11.83	14.5	14.99	8.64	8.38	8.01
560618	lyve1a	10894	LYVE1	5.99	4.72	5	15.09	12.34	16.17
335994	il12bb	3593	IL12B	3.94	4.05	4.55	1.07	1.82	1.12
798459	ftr73			2.28	1.63	1.57	2.36	2.32	1.28
405799	dact1	51339	DACT1	1.3	0.98	0.89	2.11	1.32	1.45
30654	gsk3b	2932	GSK3B	30.14	29.85	24.58	19.89	24.88	27.31
445100	ube2e2	7325	UBE2E2	14.06	11.36	11.84	12.79	10.76	11.02
321875	rchy1	25898	RCHY1	8.13	8.06	8.99	8.28	6.09	6.54
436770	dctn5	84516	DCTN5	23.15	21.28	23.33	27.82	20.29	17.59
335905	ccdc6a	8030	CCDC6	48.34	57.18	46.97	24.42	48.99	29.32
793842	si:dkeyp-72g9.4	11067	DEPP1	5.74	9.62	11.62	5.03	6.01	5.58
406855	akirin2	55122	AKIRIN2	15.88	14.66	13.46	17.53	12.3	10.69
492334	slc5a11	115584	SLC5A11	30.38	42.9	37.51	22.67	33.43	36.58
100002190	cyth3a	9265	CYTH3	0.76	0.36	0.48	2.4	1.32	1.09
558193	ash2l	9070	ASH2L	16.17	16.19	18.57	16.86	12.32	11.96
100001589	LOC100001589			7.34	4.51	6.06	4.83	2.9	3.95
554148	pdlim3a	27295	PDLIM3	4.44	4.13	5.01	2.88	3.02	3.04
563948	lsm5	23658	LSM5	23.05	26.48	28.04	20.18	14.28	11.65
406409	cyb5a	1528	CYB5A	273.08	315.63	346.13	104.53	198.88	198.82
445220	riok3	8780	RIOK3	67.45	72.98	73.85	45.79	32.21	34.82
387591	ivns1abpa	10625	IVNS1ABP	136.56	126.63	120.16	68.9	81.14	88.28
100535969	LOC100535969	55809	TRERF1	3.91	3.27	2.59	2.3	2.58	2.17
751696	zgc:153284			26.11	33.7	31.06	18.53	23.86	21.18
100331278	LOC100331278			3.86	4.8	4.7	1.6	3.27	2.34
560602	slc2a6	11182	SLC2A6	1.62	1.01	1.51	1.56	0.93	0.68
568056	si:rp71-1f1.5			2.61	2.01	2.29	1.29	0.96	1.15
30105	wnt5b	81029	WNT5B	1.54	2.05	2.99	2.44	0.88	1.33
100536810	tmem102	284114	TMEM102	6.71	6.22	6.73	5.12	4.4	4.77
572549	ajuba	84962	AJUBA	2.08	1.45	2.04	3.76	2.33	1.66
767725	rabggta	5875	RABGGTA	5.15	4.1	4.85	3.91	2.5	2.16
327626	phf20l1	51105	PHF20L1	10.03	8.26	9.16	10.19	7.71	6.52
445071	nadk2	133686	NADK2	6.93	5.99	6.61	5.45	5.71	4.8
100331307	si:dkey-17m8.2			1.31	1.52	1.97	1.33	1.48	0.9
100329241	si:ch211-106e7.2			2.92	2.03	2.35	1.75	1.29	1.31
550498	iscub	23479	ISCU	13	8.04	11.24	16.68	11.78	8.92
557195	lrpprc	10128	LRPPRC	17.8	19.12	23.81	9.55	6.97	8.4
323735	stx4	6810	STX4	9.27	10.05	9.23	8.61	6.41	6.43
405889	rps29	6235	RPS29	2839.53	3413.14	3208.38	3275.8	2924.85	2525.55
101883471	LOC101883471	79098	C1orf116	1.9	2.32	2	4.15	2.87	2.23
325464	kdelr2b	11014	KDELR2	185.3	202.6	233.99	96.61	105.48	130.33
402956	emc4	51234	EMC4	5.47	4.68	5.15	9.25	4.02	5.09
436608	mapkapk5	8550	MAPKAPK5	11.47	12.97	12.08	9.56	8.86	8.94
110438373	LOC110438373	3990	LIPC	1.49	1.48	1.28	1.05	0.49	0.54
101886177	lrp2b	4036	LRP2	8.61	14.94	11.19	4.4	8.94	10.27
100415800	ugt5f1	7365	UGT2B10	2.59	3.07	3.18	1.93	2.17	2.44
553374	rab11fip1a	80223	RAB11FIP1	17.95	24.11	22.09	12.95	11.81	12.84
492349	fbxl4	26235	FBXL4	2.74	2.33	2.7	3.89	3.18	2.18
606663	psph	5723	PSPH	46.61	44.36	46.66	44.63	56.43	44.94
559921	hoxb13a	10481	HOXB13	4.88	7.16	8.8	4.89	3.63	3.11
100536353	ganc	2595	GANC	9.03	16.32	16.99	9.22	15.84	11.02
100001845	slx1b	79008	SLX1B	1.9	1.89	2.06	1.62	1.03	0.93
556422	slc25a51b	92014	SLC25A51	11.51	13.43	12.33	7.71	8.47	11.18
[truncated: 12,069 more rows]
