# Supplementary material for: Systematic Characterization of the Disruption of Intestine during Liver Tumor Progression in the xmrk Oncogene Transgenic Zebrafish Model
Source: Cells. 2022 May 31;11(11):1810. doi: 10.3390/cells11111810 (PMC9180660; doi:10.3390/cells11111810)
Supplement: Supplementary file 1 [file cells-11-01810-s001.zip › cells-1743691-supplementary/xmrk intestine manuscript _ supplementary table 3.xlsx]

## Sheet: DEGs
Zebrafish Entrez gene ID	Zebrafish gene symbol	Human Entrez gene ID	Human gene symbol	log2FC	adj p-value
445282	cela1.6	1990	CELA1	2.75825	8.42796e-10
322451	ctrb1	440387	CTRB2	3.14622	1.50591e-13
100535672	prss59.2			2.71435	4.37897e-08
65223	prss1	5644	PRSS1	2.83413	2.24081e-10
322453	prss59.1	5645	PRSS2	2.55093	1.48216e-07
799298	si:ch211-240l19.8			2.34148	8.35612e-07
403061	ela2	63036	CELA2A	3.99637	1.72278e-05
447843	ctrl	1506	CTRL	3.00466	9.65209e-14
554107	ela3l	63036	CELA2A	2.55614	2.51361e-08
246092	cpa5	93979	CPA5	2.61087	2.96678e-07
334304	ela2l	63036	CELA2A	3.08945	2.77467e-10
570638	apoc1	341	APOC1	1.76534	2.11071e-06
322412	cpb1	1360	CPB1	2.5918	7.76864e-09
406539	amy2a	279	AMY2A	2.76205	1.38641e-06
565117	cel.2	1056	CEL	2.62126	3.56239e-07
550419	zgc:112160	440387	CTRB2	2.43494	4.90861e-09
474322	zgc:92590			2.1763	1.04055e-05
325886	cpa1	1357	CPA1	2.87072	1.98056e-07
799147	si:ch211-240l19.6			2.17907	5.82289e-06
541399	c6ast3			2.10773	0.000106278
445032	zgc:92745	1990	CELA1	3.5793	4.7638e-14
83908	ucp1	7350	UCP1	1.30679	0.00226009
322481	cel.1	1056	CEL	3.5076	3.74415e-13
30507	hbaa1	3039	HBA1	3.0604	0.0203232
58113	cd74a	972	CD74	-1.03128	0.0390474
436651	zgc:92066	94033	FTMT	1.19653	1.98438e-12
431764	cpa4	51200	CPA4	3.50476	3.97298e-11
322228	bhmt	635	BHMT	1.41738	0.00050518
110438229	LOC110438229			1.40011	0.000622616
192322	calm2b	805	CALM2	-1.06178	1.82676e-05
561089	si:ch211-240l19.5			1.94585	2.78707e-05
791783	plac8.1	51316	PLAC8	-1.05282	2.00814e-07
553249	zgc:112368	1990	CELA1	3.42297	1.18144e-10
571738	pla2g1b	5319	PLA2G1B	1.99989	0.000120099
100005587	aldh9a1a.1	223	ALDH9A1	1.23864	0.0013146
563180	g6pca.2	2538	G6PC1	1.07526	0.0230444
557741	si:dkey-14d8.6			1.66146	3.52312e-05
415158	cycsb	54205	CYCS	-1.15845	0.0032857
30645	cd74b	972	CD74	-1.08386	0.016839
445052	cpa2	1358	CPA2	2.52618	4.23174e-08
326018	sst1.1	6750	SST	2.97196	0.0236842
406703	gsta.1			1.54333	4.34186e-09
100331208	spink4	27290	SPINK4	1.19703	0.00521748
566714	tcnl	2694	CBLIF	-1.84018	6.92666e-16
30762	mhc2dab			-2.15593	3.91219e-05
100003209	ifitm1			1.63475	1.12834e-14
445049	zgc:92137	279	AMY2A	6.81329	1.05893e-78
431734	cyp2x8			1.37088	0.00170002
571817	pglyrp6	114770	PGLYRP2	3.87445	0.00347098
325181	gpd1b	2819	GPD1	1.61964	3.60277e-05
792085	ndrg1a	10397	NDRG1	-1.0834	1.0464e-05
321943	ube2l3b	7332	UBE2L3	-1.01692	3.94608e-05
100320899	si:dkeyp-75b4.10			2.24149	4.81808e-05
768289	krt94	3866	KRT15	2.87472	1.30536e-25
436846	zgc:92744	27230	SERP1	1.03453	1.78156e-11
100009658	mansc1	54682	MANSC1	1.12026	0.0019175
494053	lxn	56925	LXN	1.3262	3.29946e-08
436632	sccpdha	51097	SCCPDH	-1.17796	0.0271329
386661	scd	6319	SCD	1.55823	0.000385488
321496	cfl1	1072	CFL1	-1.13056	4.05473e-05
100535584	si:dkey-57c15.4	1990	CELA1	2.36395	1.9892e-06
368878	si:busm1-266f07.2	3113	HLA-DPA1	-2.09013	1.42694e-09
100329562	selenoe			2.60049	1.2497e-09
791453	mhc1zba	3105	HLA-A	-1.47993	6.22308e-11
791216	endou	8909	ENDOU	2.8756	3.34419e-11
103910140	LOC103910140			-1.15565	0.0255279
108179332	LOC108179332			-1.09995	3.73869e-05
352944	cxcl12a	6387	CXCL12	2.0479	2.51571e-06
406662	msmo1	6307	MSMO1	1.72366	0.00952703
768288	cyp2x9			1.01793	0.0176718
335278	plin3	10226	PLIN3	-1.17911	0.00126639
445056	zgc:92511	1990	CELA1	2.41512	9.3464e-19
574008	zgc:112302	1990	CELA1	3.71596	2.28528e-16
58094	dap1b	92196	DAPL1	1.14628	3.29946e-08
30757	mhc1uba	3106	HLA-B	-3.81373	2.92897e-13
677744	lyz	4069	LYZ	5.04177	3.99487e-19
103910141	LOC103910141			1.10652	0.000291168
447944	fabp11a	5375	PMP2	2.04337	3.72568e-17
64608	alas1	211	ALAS1	-1.19307	5.56545e-06
541429	aoc2	314	AOC2	1.17461	1.21461e-09
799489	plac8.2	51316	PLAC8	-1.38475	8.43942e-06
322513	uap1	6675	UAP1	-1.43263	5.98517e-05
554105	prdx5	25824	PRDX5	1.26339	1.51514e-06
393611	c6	729	C6	2.36199	1.64172e-32
321453	ctsla	1514	CTSL	3.06989	2.35668e-17
751731	tspan34	10103	TSPAN1	-1.23331	0.000663244
799904	si:ch73-359m17.2			1.39369	0.03341
100996239	rln1			-1.0868	0.0272437
100537819	si:dkey-203a12.2			1.66381	0.000799705
445326	akr1a1a	10327	AKR1A1	-1.31246	0.0293581
394023	pdia2	64714	PDIA2	1.81849	1.12925e-12
393481	cyp2k6			8.73171	9.11813e-19
394148	cyp7a1	1581	CYP7A1	3.56406	0.00158826
325557	anxa2a	302	ANXA2	1.53966	2.38494e-05
368352	cyp2y3			3.55396	1.80106e-12
101886091	LOC101886091			1.69169	0.00529965
794093	npdc1a	56654	NPDC1	1.91273	5.91315e-12
393970	acy1	95	ACY1	1.21917	0.000383886
334724	anxa1a	301	ANXA1	2.3407	5.44003e-29
406844	krt15	3866	KRT15	2.3509	1.04521e-20
447923	aqp8a.1	343	AQP8	1.30793	8.80684e-10
436734	txn	7295	TXN	-1.38926	2.48913e-05
492759	cyp3c3	64816	CYP3A43	-1.5897	8.63216e-11
110438871	LOC110438871			1.51808	1.91083e-05
560151	calml4a	91860	CALML4	-1.09988	2.86421e-07
559127	tmigd1	388364	TMIGD1	-1.3035	0.00645962
664751	casp6l2	839	CASP6	-1.2878	0.00384919
103908724	LOC103908724			-1.5434	6.29651e-06
570444	si:dkey-5n18.1	10882	C1QL1	1.76453	6.51704e-14
100537783	si:dkey-77g12.1			1.51608	0.0224427
393344	sri	6717	SRI	-1.17733	1.23895e-11
571584	marco	8685	MARCO	2.35701	1.25457e-08
323706	rtn1a	6252	RTN1	1.67238	7.52825e-06
449803	c1qc	714	C1QC	1.55201	3.07383e-09
445051	krt91	3872	KRT17	1.02399	0.00581566
368614	si:busm1-48c11.3	3113	HLA-DPA1	12.7899	1.5839e-12
447891	sc5d	6309	SC5D	1.20891	0.0477728
406528	tdh	157739	TDH	1.23584	2.79968e-05
557817	enpp7.2	339221	ENPP7	1.43137	0.000262036
436947	dnase1	1773	DNASE1	1.95255	0.000461094
100330439	si:ch73-330k17.3			1.77977	0.00062636
323107	pgam1a	5223	PGAM1	-1.39422	6.84714e-07
100329375	LOC100329375			1.37477	2.03786e-10
335409	socs3a	9021	SOCS3	1.59079	0.00115493
436844	aqp12	375318	AQP12A	2.68107	9.65209e-14
795469	ccl19b	6363	CCL19	-1.46461	5.4657e-07
556585	si:dkey-7j14.6	64231	MS4A6A	1.29706	5.89391e-07
321622	hmgb1a	3146	HMGB1	-1.24815	0.000134184
557652	si:dkeyp-27c8.2	145553	MDP1	-1.47854	1.14214e-07
571461	sult3st3			4.52104	1.94651e-17
795788	ccl25b	6370	CCL25	2.18554	2.30848e-09
327462	hsd3b7	80270	HSD3B7	-1.37601	0.0115099
327197	vcp	7415	VCP	-1.00697	1.85777e-06
100003900	chia.5	27159	CHIA	-1.49851	6.36661e-16
641415	zgc:123107	3113	HLA-DPA1	-1.75003	5.69679e-06
793910	msra	4482	MSRA	2.04988	0.000301106
334116	eno1a	2023	ENO1	-1.40237	8.98826e-10
406466	map1lc3a	84557	MAP1LC3A	1.09359	3.50539e-05
334195	mat1a	4143	MAT1A	1.67954	1.6851e-13
777624	agpat2	10555	AGPAT2	1.05428	0.0378013
100536594	cxcl8b.1	3576	CXCL8	1.03326	0.0203243
100537823	si:ch1073-110a20.3	4239	MFAP4	3.14378	8.9851e-10
393108	cyp2p6	1573	CYP2J2	1.02906	0.0119333
492503	si:dkey-42i9.4			-1.18276	4.44671e-08
563867	pcolcea	5118	PCOLCE	1.0874	6.61006e-05
373121	mknk2b	2872	MKNK2	-1.65574	1.72941e-05
550475	ctsk	1513	CTSK	1.75005	7.08726e-11
101885164	LOC101885164	92196	DAPL1	1.12898	9.56685e-07
563365	podxl	5420	PODXL	1.4392	6.82005e-07
100535643	LOC100535643			1.32387	0.000716016
565942	meltf	4241	MELTF	-1.00911	0.00498419
100330405	tmem176l.1			1.27483	0.000378903
368823	fkbp11	51303	FKBP11	1.26668	1.89959e-07
30277	mdka	4192	MDK	2.69097	1.50931e-18
641422	zgc:123284	10202	DHRS2	2.29076	2.40047e-13
100005108	slc26a6	65010	SLC26A6	1.01393	0.000506865
100003859	cxcl8b.3	3576	CXCL8	1.16862	0.000852486
406561	ddah1	23576	DDAH1	1.29536	0.0316845
404039	npsn			4.93258	9.81578e-23
101883708	LOC101883708			1.40208	0.00170012
393451	cyp46a1.4	10858	CYP46A1	-1.20304	8.04368e-07
406738	cfl1l			-1.0064	7.38998e-09
368615	mhc2b			12.9717	8.03077e-13
554177	sar1b	51128	SAR1B	-1.06844	3.90474e-06
550391	mrpl12	6182	MRPL12	-1.08656	7.95736e-05
792160	irf1b	3659	IRF1	-1.64635	6.33959e-06
100004199	LOC100004199			1.47862	0.000172956
406517	ilf2	3608	ILF2	-1.01855	5.57887e-07
569585	sptbn5	51332	SPTBN5	-1.238	0.000269047
492482	eif4ebp3	8637	EIF4EBP3	1.57698	0.000267938
373085	hspa9	3313	HSPA9	-1.02507	2.97118e-06
393540	zgc:77517	3875	KRT18	1.62103	5.37428e-10
324413	bhlhe40	8553	BHLHE40	-1.2243	0.000805002
100537980	si:dkey-203a12.6			2.33243	1.33967e-10
768192	hlfa	3131	HLF	-1.64378	4.58081e-10
565869	klf9	687	KLF9	1.21841	0.00672791
406529	vdac3	7419	VDAC3	1.15422	1.81709e-05
567278	lect2l	3950	LECT2	3.13082	4.96619e-10
566752	si:dkey-102g19.3	390940	PINLYP	1.66314	0.000269731
558363	si:dkey-188i13.9	2537	IFI6	1.41326	0.0111331
100334344	si:ch211-195b11.3			1.39668	2.82914e-05
568656	LOC568656			8.76115	1.9182e-06
102467219	mhc1zda			1.88672	1.49833e-06
103910871	LOC103910871			-1.14963	0.00162537
64607	alas2	212	ALAS2	4.12979	0.00333876
393484	cyp2k18			1.85782	9.1645e-05
445088	c1qb	713	C1QB	1.6144	2.35919e-08
100616532	npc1l1	29881	NPC1L1	1.3464	0.000236068
402915	sult1st4	6817	SULT1A1	1.87666	4.80472e-05
554104	uchl3	7347	UCHL3	-1.24608	1.6273e-05
64280	psmb13a			-2.33137	8.8023e-07
100302471	ifi46	2537	IFI6	1.80094	0.000234601
406304	gadd45ba	4616	GADD45B	1.40115	7.27893e-05
108179126	LOC108179126			-1.80512	2.97945e-06
550374	stard4	134429	STARD4	1.07864	0.000553627
795785	cxcl18b	5473	PPBP	1.34051	0.00386538
799862	si:ch1073-291c23.2			2.25392	3.43677e-14
565611	zgc:172090			-1.85512	8.18668e-05
503759	acp2	53	ACP2	1.14717	0.000620433
323226	wsb1	26118	WSB1	-1.07187	4.85098e-08
103910251	LOC103910251			1.13709	0.0105187
100332647	si:ch211-198m17.1			-1.01232	4.58518e-05
100004902	erp27			2.37186	3.67824e-06
30666	psmb8a	5696	PSMB8	-2.70323	9.12846e-09
405830	lgals2a	3957	LGALS2	1.18521	0.00019508
282670	f10	2159	F10	1.06504	0.00343138
100126122	zgc:173915	4239	MFAP4	1.46959	0.000193753
568744	gstm.3	2947	GSTM3	1.21494	0.0075628
565708	mhc1zea	3105	HLA-A	2.15899	1.94729e-07
325939	cyp2x12			4.52544	0.0012018
402847	cyp2x7			1.3199	0.00298479
678652	kalrnb	8997	KALRN	1.04038	7.27689e-05
101886353	fgfbp1b	9982	FGFBP1	1.12239	0.0174906
322545	cyp2x10.2			2.14328	2.06962e-05
494054	tm7sf2	7108	TM7SF2	1.0318	0.0199722
325675	col1a1b	1277	COL1A1	1.71799	3.38119e-09
405860	igfbp7	3490	IGFBP7	1.17452	3.25889e-05
337172	cpn1	1369	CPN1	2.11454	1.59053e-11
559807	mustn1a	389125	MUSTN1	-1.33619	2.12979e-10
402862	cdkn1ba	1027	CDKN1B	-1.38007	3.78842e-08
58031	cd81a	975	CD81	1.26431	4.92549e-08
798694	LOC798694	729	C6	2.3922	1.68901e-13
117508	klf2a	10365	KLF2	1.79113	4.20287e-06
798613	ghrl	51738	GHRL	1.1959	0.00619766
436959	blvrb	645	BLVRB	1.14096	0.000992042
337158	col1a1a	1277	COL1A1	1.88955	1.52041e-12
564336	st6galnac1.1	55808	ST6GALNAC1	1.09375	0.000120099
568857	si:ch211-194m7.8			1.51026	0.0280547
110437713	LOC110437713			3.19553	1.29758e-64
550376	cib1	10519	CIB1	-1.44503	6.92666e-16
566600	si:ch211-284e13.9			-1.81206	1.55692e-09
567822	si:ch211-14a17.10			1.90977	0.00150057
553575	gsr	2936	GSR	1.05066	2.12808e-09
793030	ccl38a.4	6376	CX3CL1	1.04475	0.0256035
30331	cahz	760	CA2	3.92126	0.000635369
100333777	hsd11b1lb	374875	HSD11B1L	1.18755	0.00579471
266794	ccng2	901	CCNG2	-1.232	0.0171782
100537487	si:dkey-243k1.3	23052	ENDOD1	3.89954	0.00052911
100150177	LOC100150177			2.6119	2.00966e-08
795797	LOC795797			2.11672	1.42872e-06
564557	si:ch211-156j16.1			2.03292	1.03193e-09
559555	si:ch211-217k17.12			-1.48941	0.0119353
550424	zgc:112148	51030	TVP23B	1.10473	2.94309e-07
492778	acot19			-2.34088	4.35344e-18
445084	prr15la	79170	PRR15L	-1.14034	0.000234594
555374	LOC555374			1.93076	0.000500223
100148115	LOC100148115			2.08265	9.4988e-06
559330	fam13a	10144	FAM13A	-1.6917	0.00502984
406601	stap2b	55620	STAP2	-1.39438	4.86711e-08
108192158	LOC108192158			1.86395	0.00602435
492719	me3	10873	ME3	-1.43419	0.00577535
492484	cyp2n13	1573	CYP2J2	1.34353	0.00157774
791729	rh50			1.15614	0.0202983
373108	xiap	331	XIAP	-1.10684	8.1688e-05
447941	apip	51074	APIP	2.60622	1.16218e-16
569245	cyp2ad3	1573	CYP2J2	2.5214	5.14301e-14
100330987	si:ch1073-281m9.1	387763	C11orf96	2.17301	1.33746e-12
393690	med30	90390	MED30	1.90878	3.05886e-16
64278	psmb7	5695	PSMB7	1.86105	2.01183e-05
100007763	ccka	885	CCK	1.0067	0.00247719
100331508	LOC100331508			13.3567	1.66758e-18
114447	cxcr4b	7852	CXCR4	1.14287	3.62616e-06
321294	cpox	1371	CPOX	-1.94585	1.01208e-08
436868	egln1b	54583	EGLN1	-1.04727	0.000301106
558154	vegfab	7422	VEGFA	-1.53957	1.33749e-06
30671	hsp70.3	3305	HSPA1L	-3.86684	0.0443066
405772	hbbe2	3046	HBE1	1.77676	8.5164e-06
266799	gatm	2628	GATM	-2.24115	4.91619e-05
100007819	slc22a13a	9390	SLC22A13	1.0079	0.0234311
100006223	si:dkey-266f7.9			5.07559	3.68394e-15
570457	aox6	316	AOX1	1.34252	6.42797e-05
337176	postnb	10631	POSTN	3.80831	2.14893e-21
406602	egln3	112399	EGLN3	-2.9807	5.93071e-09
559054	hmgcra	3156	HMGCR	2.14515	0.000231248
565588	ctsf	8722	CTSF	1.47109	1.17587e-13
266987	cbsb	875	CBS	1.70601	4.60862e-12
101883673	si:dkey-183c6.9			-1.08137	0.0199264
553811	sh3d19	152503	SH3D19	3.24789	1.22433e-19
449653	stk25a	10494	STK25	-1.12257	0.000114159
447845	cavin2b	8436	CAVIN2	1.23787	3.20273e-06
562289	tfeb	7942	TFEB	1.2134	0.0036711
321837	keap1a	9817	KEAP1	-1.05889	0.0152483
798679	ms4a17a.10	64231	MS4A6A	1.04407	9.07557e-09
336471	col1a2	1278	COL1A2	1.95875	3.92422e-11
559784	amotl2b	51421	AMOTL2	1.77486	9.48114e-05
100384895	ugt2b1	79799	UGT2A3	1.04931	5.51113e-06
65231	mdkb	4192	MDK	1.65344	3.94733e-10
436834	clic2	1193	CLIC2	1.46924	0.00931477
101669769	gig2h			-3.06052	9.14469e-08
108179227	LOC108179227			-1.44131	4.38945e-06
792472	cfbl	629	CFB	1.24885	0.013653
100535622	LOC100535622			2.06797	1.12834e-14
100538028	si:zfos-2330d3.8	4239	MFAP4	2.90261	4.05758e-07
64279	psmb12			-2.8288	2.36463e-09
564690	zgc:174904	10332	CLEC4M	1.34148	9.62534e-07
335821	aqp1a.1	358	AQP1	1.91533	0.000344373
100141487	si:ch211-66e2.3	3385	ICAM3	2.23176	2.40724e-11
100331368	si:ch73-144l3.1			1.68095	0.00441956
100538065	si:dkey-203a12.8			3.48955	3.37749e-10
393308	riox2	84864	RIOX2	1.47167	4.72127e-09
393433	cyp46a1.2	10858	CYP46A1	-1.69917	3.15491e-08
327020	rnps1	10921	RNPS1	-1.5387	7.44795e-20
402831	cyp27a7	1593	CYP27A1	1.63867	2.46022e-05
100006523	zgc:198419	94033	FTMT	1.26317	0.0043666
794635	c4b	721	C4B	1.85443	2.88439e-06
494478	tfr1b	7037	TFRC	-1.55019	4.74231e-07
561021	si:dkey-103e21.5			-2.72024	9.73588e-09
100037332	zgc:162608			4.33216	2.28212e-36
322510	si:ch73-106k19.5			-2.15886	4.3402e-05
799199	si:ch211-283g2.2			2.53022	2.11984e-13
564241	fosl1a	8061	FOSL1	-1.18063	0.0350343
796378	si:dkey-286j15.1			2.19984	6.08666e-11
100038765	dkk3b	27122	DKK3	2.0579	1.271e-24
561161	zgc:193726			2.58664	6.23178e-05
100330746	LOC100330746	6447	SCG5	1.43475	1.09169e-09
569051	serpinb14	5269	SERPINB6	1.15959	5.15437e-05
554477	pfkfb3	5209	PFKFB3	-1.56569	5.05791e-09
569893	nmbb	4828	NMB	2.09834	2.3901e-08
369193	aldocb	230	ALDOC	-1.1293	1.59053e-11
798564	sfrp1b	6422	SFRP1	1.05002	3.89979e-06
567544	slc6a8	6535	SLC6A8	-1.32862	0.0147401
100329806	LOC100329806			-1.03152	0.0013146
556399	cfp	5199	CFP	3.20309	2.28212e-36
570148	abcb9	23457	ABCB9	1.06065	9.19959e-05
100537178	LOC100537178			1.7542	2.30108e-11
557721	slc45a4	57210	SLC45A4	1.03938	0.00145814
323856	tgm2b	7052	TGM2	1.92587	3.27859e-12
100330410	alp3	249	ALPL	2.37517	0.000369072
100537905	si:dkey-203a12.4			3.87477	3.5041e-11
406453	tmem37	140738	TMEM37	-1.38759	0.000183698
403118	ifi45			1.51079	0.0282003
100000156	si:zfos-411a11.2			3.5638	0.0292864
103911503	si:ch211-196c10.15			1.24364	6.62958e-05
335722	gsdmeb	1687	GSDME	1.26749	6.60439e-14
793886	si:dkey-100n23.5			1.81832	0.00216816
557223	si:ch211-1a19.3			1.11746	0.00090021
794295	si:ch211-142d6.2	643866	CBLN3	11.7119	2.0283e-06
100332089	ypel5	51646	YPEL5	1.05033	0.0367718
405823	cacybp	27101	CACYBP	-1.20241	4.80013e-10
100000126	si:ch1073-376c22.1			1.13285	0.0174098
570749	si:ch211-264f5.2			2.25511	1.58866e-07
677749	zgc:136864	28974	C19orf53	1.01319	0.00276852
797943	ppp1r15a	23645	PPP1R15A	-1.5837	0.000885384
359827	ier5	51278	IER5	-1.11367	0.00135662
321898	psmd12	5718	PSMD12	-1.03104	2.21291e-07
30665	psmb9a	5698	PSMB9	-2.68297	1.15311e-08
415135	bet1	10282	BET1	1.00985	0.000165381
570216	itgb1b	3688	ITGB1	1.25634	3.27845e-06
436830	nedd8l	4738	NEDD8	-1.01216	5.60867e-05
100150882	LOC100150882			-1.14468	0.0149227
101885283	LOC101885283			1.19757	9.55793e-06
436935	rgs2	5997	RGS2	1.22581	0.000110889
323922	dnaja1	3301	DNAJA1	-1.20429	0.00010399
100331428	c3a.4	718	C3	1.66534	0.00620048
101882741	si:dkey-203a12.3			3.83592	1.4315e-11
436713	elocb	6921	ELOC	-1.16248	1.24135e-06
796556	myct1a	80177	MYCT1	1.46532	0.00374483
335865	hspa4a	3308	HSPA4	-1.90332	4.93089e-12
437001	coq8a	56997	COQ8A	1.04552	0.00197471
567630	si:ch1073-459j12.1	119587	CPXM2	2.06875	1.26015e-17
100332249	ecm1b	1893	ECM1	1.11656	0.000291444
406459	zgc:77112			-1.0065	2.01587e-07
100137725	cyp1c2			4.45589	2.39631e-14
431744	sh3bgrl2	83699	SH3BGRL2	2.0271	2.60491e-15
325395	kmt2e	55904	KMT2E	-1.52221	4.67411e-21
327096	hlx1	3142	HLX	1.47555	9.30434e-07
393776	cox4i2	84701	COX4I2	1.54223	6.93141e-07
560618	lyve1a	10894	LYVE1	1.78534	7.44652e-13
792467	si:ch211-270n8.1	1401	CRP	-2.81877	0.00958389
100001887	si:dkey-28e7.3	9001	HAP1	-2.01722	2.54869e-29
101884766	tmed6	146456	TMED6	2.03132	1.89959e-07
565576	plk2b	10769	PLK2	1.00646	1.01541e-06
403007	zgc:76872			1.206	1.59753e-05
405757	oclna	100506658	OCLN	-1.13592	1.53946e-05
64605	htatip2	10553	HTATIP2	1.18914	2.24232e-08
494151	efna1b	1942	EFNA1	-1.7953	0.000380432
406789	pank1a	53354	PANK1	1.22187	0.00691756
103909014	nkl.1			3.99515	8.05168e-06
550402	arf4b	378	ARF4	-1.15936	0.0012781
393305	hyi	81888	HYI	1.12636	0.00525121
101882211	LOC101882211			-1.09083	1.34728e-05
373080	tuba1b	10376	TUBA1B	1.28978	0.000177989
100535182	si:ch211-255i20.3			1.61182	0.000331471
567537	cxcl20	5473	PPBP	2.26222	0.000197625
101887128	mbd4			1.05017	0.00843823
561496	nuak1b	9891	NUAK1	-1.30496	3.52238e-05
569482	sdhaf2	54949	SDHAF2	-1.41503	2.34199e-12
100334824	si:ch211-74m13.3	3385	ICAM3	1.43057	1.34325e-06
405838	slc13a3	64849	SLC13A3	2.20999	1.73169e-11
100149821	igic1s1			1.13595	0.0118346
678527	si:dkey-25e12.3			-1.08012	2.52518e-05
324212	cyp2aa6			2.00645	3.03878e-09
100332396	LOC100332396			12.2974	1.95686e-20
562022	olfml3b	56944	OLFML3	1.47491	1.39735e-08
795591	si:ch211-114n24.6			-3.31459	1.03145e-19
571403	znf395a	55893	ZNF395	-1.83523	2.189e-11
792506	792506	79799	UGT2A3	-1.15881	9.08555e-08
562838	rac1b	5879	RAC1	-1.44404	1.67859e-10
791612	mat2ab	4144	MAT2A	3.69172	9.28453e-19
795145	si:dkey-30j10.5			-1.76877	1.16332e-13
558920	amotl2a	51421	AMOTL2	1.15512	0.00387433
570276	plvapb	83483	PLVAP	1.14131	0.038033
337179	mmp2	4313	MMP2	1.18988	8.21605e-05
558139	sele	6401	SELE	4.75701	8.42208e-06
387261	baiap2l1a	55971	BAIAP2L1	-1.58427	7.20907e-09
794117	LOC794117			1.16064	0.00034556
393328	oser1	51526	OSER1	-1.1048	0.000226222
100534737	ano5a	203859	ANO5	1.68816	4.42075e-07
100149441	si:ch73-308m11.1			-1.00596	0.00998186
553548	c1qa	712	C1QA	1.72667	8.51359e-07
570158	alkbh5	54890	ALKBH5	-1.18844	8.10874e-09
100003142	rpz5			1.00413	0.00337669
110439958	LOC110439958			1.65802	3.52238e-05
795310	cetn4	729338	CETN4P	1.22411	6.49642e-05
571364	si:ch211-197g15.6	10561	IFI44	1.4296	4.68104e-07
30739	tgfbr2b	7048	TGFBR2	1.53488	6.10417e-14
30291	cdh2	1000	CDH2	2.58371	1.09961e-15
393155	osgn1	29948	OSGIN1	-1.70489	0.000139672
568088	rbm25a	58517	RBM25	1.71764	1.89482e-05
100331324	LOC100331324			-1.10654	0.00467758
556280	cyp2u1	113612	CYP2U1	1.69563	2.90575e-05
100149838	pycr1b	5831	PYCR1	1.32236	0.000158224
394073	sec14l1	6397	SEC14L1	-2.48999	1.43282e-14
436744	calca	796	CALCA	3.01919	0.0429172
436954	phb2b	11331	PHB2	-1.14152	2.64013e-06
100536873	acot12	134526	ACOT12	1.18827	0.00965244
100150889	tapbpl	55080	TAPBPL	-1.21391	0.00407471
405815	irf10			-1.33822	6.67003e-05
562087	si:ch211-149b19.3	152926	PPM1K	2.20483	5.06979e-06
322181	fbxl5	26234	FBXL5	-1.5219	2.40047e-13
560210	hsp70l	3305	HSPA1L	-4.57953	0.00507113
569858	abcg2c			-1.86675	2.11924e-10
100149646	si:ch211-165i18.2			6.1378	1.22511e-42
100536817	gig2g			1.56714	3.85608e-05
564808	LOC564808			-2.30144	0.0327114
335889	emsy	56946	EMSY	1.00376	0.0070677
393145	tmem38b	55151	TMEM38B	1.07173	4.33839e-07
30480	gata2a	2624	GATA2	1.38391	5.58082e-05
100002920	si:dkey-27p18.3			-1.39831	1.86397e-05
393200	wdr45	11152	WDR45	1.47171	1.10461e-07
103909050	LOC103909050			-1.68926	0.000963758
553325	ptcd3	55037	PTCD3	-1.05498	0.000174406
110437890	LOC110437890			1.05651	0.000202034
100535926	si:ch73-343g19.4			-1.34093	4.92261e-05
100537859	si:dkey-77g12.4			4.70714	1.73104e-12
387290	smox	54498	SMOX	1.00468	0.000103932
553769	tpd52l1	7164	TPD52L1	1.46363	3.71598e-06
100005645	fam151a	338094	FAM151A	1.24618	0.0363319
791208	creg1	8804	CREG1	1.16483	1.09507e-05
327325	clec14a	161198	CLEC14A	1.99919	2.24914e-09
767678	cish	1154	CISH	1.7631	4.14452e-05
569104	acoxl	55289	ACOXL	1.38894	8.6295e-06
83775	cry4			-1.0947	7.19436e-06
280652	cdon	50937	CDON	1.3185	2.10171e-11
556439	si:ch211-212g7.6	81537	SGPP1	1.6633	1.74818e-08
564249	lyve1b	10894	LYVE1	2.06157	2.64826e-12
100034482	si:dkey-242h9.3			1.2419	6.19953e-06
321330	rhpn2	85415	RHPN2	-1.17836	4.80472e-05
404731	uros	7390	UROS	1.5142	1.26383e-11
101885830	LOC101885830			-1.04237	0.000366614
326845	slco1d1			1.00153	1.54219e-06
436597	rdh12	51109	RDH11	1.86527	0.00377283
100005261	jam2a	58494	JAM2	1.27608	0.00783414
405802	plscr3b	57048	PLSCR3	1.01022	0.00152988
100149543	col12a1a	1303	COL12A1	1.74289	2.18404e-16
393976	arl2bp	23568	ARL2BP	1.89515	0.00191303
557059	zgc:152670			-3.46708	2.52984e-18
170446	meis1b	4211	MEIS1	1.21113	2.38494e-05
550262	h3f3b.1	440093	H3-5	-1.7887	4.75481e-18
30733	rrm2	6241	RRM2	-1.08667	0.00288793
337583	atp6v1ab	523	ATP6V1A	-1.14023	3.1216e-08
751830	st8sia7.1			1.04942	0.000193091
558775	sirt3	23410	SIRT3	1.85188	8.77501e-07
100006303	gls2a	27165	GLS2	2.79459	3.67824e-06
566537	slc38a2	54407	SLC38A2	1.0502	0.017071
449866	si:ch211-39i2.2			-1.48	0.00832707
30682	vegfaa	7422	VEGFA	-1.07404	1.58215e-09
323641	gpr182	11318	GPR182	3.11566	1.05222e-23
567524	tsc2	7249	TSC2	1.16429	9.20045e-08
436828	rab11bb	9230	RAB11B	1.11811	4.50645e-05
561287	f13a1b	2162	F13A1	3.05946	7.76943e-11
100333044	gckr	2646	GCKR	1.11962	1.35293e-05
556805	si:ch211-120g10.1			2.47694	4.53718e-13
100000332	si:ch73-335l21.4			-1.90313	2.11452e-06
114452	blzf1	8548	BLZF1	1.17306	1.77481e-07
406312	zfand5a	7763	ZFAND5	-1.02953	0.0406763
548337	hsh2d	84941	HSH2D	-1.13985	2.54682e-06
101883373	ptgfrn	5738	PTGFRN	-1.05363	0.00198217
447894	zgc:101715	83636	C19orf12	-1.13867	2.66865e-05
100332237	thbs1a	7057	THBS1	1.70447	0.00939714
556934	tspan4b			1.65174	2.90575e-05
336575	grn2	2896	GRN	-2.38439	2.47721e-08
561073	zgc:194981			1.34581	0.00262092
100003911	cxcl19			-1.15709	0.000249269
368367	hsd20b2			1.06862	0.000224884
100329592	p2ry13	53829	P2RY13	3.40385	7.81473e-12
436864	rnd3b	390	RND3	1.14814	0.000276147
797246	sox18	54345	SOX18	1.27064	0.0225312
445250	neu3.2	10825	NEU3	1.23744	0.000284628
445318	nrros	375387	NRROS	2.10461	2.33594e-10
100000656	lrrc58a	116064	LRRC58	1.10868	0.000791015
449768	pttg1ipb	754	PTTG1IP	1.22869	0.000102874
550445	acta1a	58	ACTA1	-1.86163	5.40225e-15
100536501	LOC100536501			-1.69128	2.12808e-09
563864	si:ch73-173h19.3	2202	EFEMP1	1.62879	9.14469e-08
436921	slc38a5b	92745	SLC38A5	1.79153	4.83465e-09
335830	gas6	2621	GAS6	1.69969	3.44108e-08
798375	apln	8862	APLN	2.58706	3.60613e-06
100141496	dmgdh	29958	DMGDH	1.02859	0.00199547
503609	baxb	581	BAX	-1.24404	0.000100472
100037387	parvg	64098	PARVG	1.18101	6.25567e-05
553244	tom1	10043	TOM1	3.32229	6.28371e-45
798349	zgc:194330	8706	B3GALNT1	1.52126	3.73169e-07
557341	cmklr1	1240	CMKLR1	1.21341	4.16943e-07
436707	havcr1	26762	HAVCR1	1.64305	0.000121141
30619	fli1a	2313	FLI1	2.01816	4.55829e-07
572466	sytl2b	54843	SYTL2	1.2816	1.03777e-05
335901	klf15	28999	KLF15	1.48465	0.000112014
492491	dhrs13a.1	147015	DHRS13	1.12619	0.00101635
445125	pltp	5360	PLTP	1.29075	0.000275435
565624	si:ch211-250m6.7			-1.01588	0.0032857
571908	tmem176			1.85811	1.8352e-05
100151626	tatdn1	83940	TATDN1	1.07106	0.00382513
569706	phkb	5257	PHKB	1.17955	1.36739e-06
794433	si:zfos-464b6.2			1.09838	0.00437337
553661	homer2	9455	HOMER2	-1.97885	1.09141e-07
553283	pcxa	5091	PC	-1.04479	1.1843e-06
550539	slc18b1	116843	SLC18B1	1.76776	5.19172e-05
393432	pcolce2b	26577	PCOLCE2	1.48808	4.98772e-09
110438970	LOC110438970			2.51575	3.33749e-05
100334727	si:ch73-345f18.3			-1.60016	3.05368e-08
553637	cyp1c1			4.82726	2.71013e-29
360136	penkb	5179	PENK	1.28918	0.0349225
394033	pafah1b3	5050	PAFAH1B3	-1.01917	0.000864759
447901	polr3gla	84265	POLR3GL	1.07963	0.00112101
555875	zgc:172075	346288	SEPTIN14	10.9568	5.52906e-17
325758	si:ch211-105c13.3			1.87964	3.72612e-09
567883	LOC567883			1.35449	3.9444e-05
568416	wt1b	7490	WT1	3.37168	1.6397e-13
110440027	LOC110440027			-1.06549	1.23033e-08
114550	ednraa	1909	EDNRA	1.4799	0.000133186
445151	entpd1	953	ENTPD1	1.8489	1.39533e-09
100331978	ccl34b.9			1.43841	0.021425
449945	pgm2l1	283209	PGM2L1	-1.14234	9.51452e-05
558116	zgc:174888			1.05398	2.42132e-05
541321	nmrk1	54981	NMRK1	-1.29097	3.08751e-08
558758	acp6	51205	ACP6	-1.48963	1.26573e-12
450015	zgc:103438	1514	CTSL	1.69746	1.55022e-08
103908695	fbxo48	554251	FBXO48	1.08355	0.00806747
110437762	prdm1b	639	PRDM1	-1.69811	0.00127448
553284	mrpl1	65008	MRPL1	-1.12006	0.00130356
559502	mrc1b	4360	MRC1	3.68151	6.28674e-49
101885512	LOC101885512	79370	BCL2L14	-1.4179	0.00170573
558825	lgr4	55366	LGR4	1.12072	3.30299e-06
799354	cxcl12b	6387	CXCL12	1.21072	0.000105168
553634	casp7	840	CASP7	-1.22672	0.000333285
415171	snrpd3	6634	SNRPD3	-1.32866	1.79648e-07
559570	mnta	4335	MNT	-1.07897	1.4474e-06
368323	si:ch211-204c21.1	1601	DAB2	1.38892	5.41901e-09
100005908	LOC100005908	337	APOA4	-1.27748	0.0118627
100149189	si:ch73-237c6.1	5199	CFP	3.28223	8.72477e-26
30163	tapbp.1	6892	TAPBP	-1.71096	1.37629e-09
100330943	atp8a2	51761	ATP8A2	1.47635	3.42184e-09
449790	cyp2k16			2.18985	9.12605e-07
568505	gnl1	2794	GNL1	1.09438	2.53736e-06
569386	pecam1	5175	PECAM1	1.48579	0.000191944
325906	ttpa	7274	TTPA	1.20127	0.00275451
101883669	si:ch211-194m7.5			1.99495	0.00501729
387260	scarb1	949	SCARB1	-1.31726	0.000239469
324309	fstl1b	11167	FSTL1	1.34204	7.25721e-06
266753	acvrl1	94	ACVRL1	1.00694	0.00605048
563088	trim35-20			-1.00056	0.0205818
492479	btg3	10950	BTG3	-1.04719	0.00195816
544666	ptges	9536	PTGES	1.56803	4.91099e-07
768176	proza	8858	PROZ	1.04864	0.00116231
565477	ccdc125	202243	CCDC125	1.22306	7.48915e-06
323695	cav1	857	CAV1	1.09687	9.916e-05
100333154	gxylt1a	283464	GXYLT1	1.21505	0.000291059
100150349	si:dkey-27h10.2			1.77538	1.08123e-07
100134973	il7r	3575	IL7R	-1.22614	5.86381e-07
541336	zgc:112496			1.51032	1.7989e-05
562459	znf414	84330	ZNF414	-1.52809	1.5355e-13
560339	tfpi2	7980	TFPI2	1.14942	0.0031879
556206	slc43a3b	29015	SLC43A3	2.27464	6.69015e-06
103908620	LOC103908620	152815	THAP6	-1.42109	0.00519818
100333113	lyl1	4066	LYL1	1.19877	0.000623028
100170820	ccl34a.4			2.37442	0.0453277
447800	serpinf1	5176	SERPINF1	1.23607	8.29671e-06
447904	ildr1b	286676	ILDR1	-1.01985	2.11452e-06
569522	notchl	388677	NOTCH2NLA	1.53679	0.000469777
100535166	LOC100535166			1.78197	0.00930375
100333521	LOC100333521			1.00728	0.000746766
492708	im:7151449			1.87106	6.68922e-06
570027	nrm	11270	NRM	1.27384	0.00104142
79378	agxtb	189	AGXT	-1.75611	0.0002294
570626	stab1	23166	STAB1	2.53564	1.572e-15
100334698	reck	8434	RECK	1.01183	0.00469149
564748	LOC564748	221091	LRRN4CL	1.47297	0.00250342
723999	zgc:136333	1593	CYP27A1	1.22483	0.00383449
561901	thbs1b	7057	THBS1	2.12014	0.00128162
492344	cyp1d1			3.5453	7.00275e-20
564958	si:ch211-194p6.12	55600	ITLN1	-1.96854	5.77339e-05
100000647	kctd13	253980	KCTD13	-1.4281	2.13752e-14
407623	b3gnt7l	192134	B3GNT6	-1.09522	0.00285997
566443	fxyd6l			1.7187	4.8547e-07
100332081	LOC100332081			7.78427	9.88017e-34
550454	dhrs7b	25979	DHRS7B	-1.17002	7.27893e-05
494102	dhcr24	1718	DHCR24	1.08013	0.0412197
767675	pigs	94005	PIGS	-1.07256	1.66953e-06
541383	ms4a17a.9	64231	MS4A6A	2.12393	1.71115e-08
100331587	clpb	81570	CLPB	1.49985	2.67799e-11
450023	cldn5b	7122	CLDN5	1.70861	0.000381141
558924	abca1a	19	ABCA1	1.13769	0.0156213
550161	ecscr	641700	ECSCR	1.05844	0.000784071
368885	slc1a4	6509	SLC1A4	2.433	3.21407e-08
447889	pnp5b			-1.26068	8.52183e-06
368369	pald1a	27143	PALD1	2.16921	1.23828e-07
393229	rbpms2b	348093	RBPMS2	1.0889	0.00594469
565664	si:dkey-193b15.5	10561	IFI44	-2.08459	0.000139073
100003889	zeb2a	9839	ZEB2	1.69005	8.43595e-06
407658	acta1b	58	ACTA1	-1.05162	0.000160951
449829	galk1	2584	GALK1	-1.09768	1.16746e-05
568129	si:dkey-56i24.1			1.15744	0.00207227
556870	tbx3a	6926	TBX3	-1.15669	5.42128e-08
100003675	p4ha1b	5033	P4HA1	-3.10552	5.00267e-22
790965	si:dkey-286h2.3			3.58226	0.00371841
541404	cdc42ep2	10435	CDC42EP2	1.22123	1.49381e-05
334971	calcoco1a	57658	CALCOCO1	1.74958	1.90641e-10
494576	si:dkey-13a21.4			1.77646	1.70385e-06
568697	si:ch211-175m2.5			1.1189	0.000784071
450008	trappc6b	122553	TRAPPC6B	-1.17718	1.7746e-07
30441	tmod4	29765	TMOD4	1.13044	0.00148897
100334510	pet100	100131801	PET100	-1.46198	2.11642e-07
108004535	timp4.2	7079	TIMP4	4.64352	5.94418e-11
100333111	LOC100333111			1.15768	0.00342971
557791	ponzr6			1.65201	0.0411575
449761	si:ch211-163l21.8	57535	ELAPOR1	2.01265	1.50866e-13
559078	si:dkey-238c7.16			1.0602	0.0062875
798787	rnasel3	6038	RNASE4	-1.85631	3.84401e-05
100002035	acsm3	6296	ACSM3	1.19442	0.000873726
58150	hand2	9464	HAND2	1.19644	8.8113e-05
373126	hif1an	55662	HIF1AN	-1.54667	1.56678e-07
100004517	tmem88b	92162	TMEM88	2.52426	2.59442e-14
492462	yif1b	90522	YIF1B	-1.03372	5.78942e-05
100008304	zgc:171695	346288	SEPTIN14	11.45	1.78156e-11
791200	lrrc15	131578	LRRC15	1.94756	3.68322e-07
101882936	reps2	9185	REPS2	1.39208	3.47645e-05
573111	tpmt.2	7172	TPMT	-1.11185	4.24033e-07
317765	nfe2	4778	NFE2	1.29174	0.00775711
793937	agtrap	57085	AGTRAP	-1.19373	0.0101087
448859	atg4b	23192	ATG4B	-1.13704	1.45391e-07
386628	ntd5	2165	F13B	2.72624	5.53723e-11
100005469	fn1a	2335	FN1	4.66808	1.38809e-35
565104	lifrb	3977	LIFR	1.6481	0.000134184
100536895	si:ch211-181d7.3			9.37136	4.1739e-39
777750	ece1	1889	ECE1	1.29942	5.09645e-05
569308	rbp7b	116362	RBP7	2.89132	0.000158147
561360	si:dkey-27o4.1	644815	FAM83G	-1.29095	0.000872773
561493	she	126669	SHE	1.35145	0.00177055
103910901	LOC103910901			1.19041	1.50503e-05
798021	syt15	83849	SYT15	2.34046	7.83359e-06
436949	bcat2	587	BCAT2	1.18044	2.1865e-06
101886445	clca5.2	1179	CLCA1	1.95429	0.000452509
100007462	si:zfos-2330d3.1	4239	MFAP4	1.56368	0.00540708
100331729	tmem176l.4			-1.48561	0.0120501
394203	sox7	83595	SOX7	1.03152	0.0282529
557239	antxr2a	118429	ANTXR2	2.27618	1.11497e-16
100334219	LOC100334219			3.50999	7.8949e-22
100006448	ca6	765	CA6	1.43589	0.00411278
368917	adam8a	101	ADAM8	2.4913	9.56531e-17
322056	sulf2b	55959	SULF2	1.1978	5.26074e-06
100002293	endog	2021	ENDOG	-1.08722	5.60157e-05
569366	tnfaip2b	7127	TNFAIP2	2.14228	5.38112e-10
795945	cxcl32b.1			-2.00323	2.45377e-09
562475	c7a	730	C7	4.62765	4.37634e-48
565132	erg28	11161	ERG28	2.61667	2.96837e-09
678640	egfl7	51162	EGFL7	1.5484	0.000207111
768152	ube2t	29089	UBE2T	-1.47871	2.37587e-07
793098	yme1l1a	10730	YME1L1	-1.31601	2.33393e-08
30119	frzb	2487	FRZB	1.01643	0.00305775
553646	sptlc2a	9517	SPTLC2	1.65313	8.89895e-13
503603	dph6	89978	DPH6	1.13096	4.36447e-06
557460	tpcn3			1.04312	8.53017e-05
100124608	si:dkey-10o6.2			1.25528	0.00178884
100002043	LOC100002043			-1.35709	0.00631943
565385	zgc:172341	8528	DDO	1.39672	0.00360469
799099	lpin1	23175	LPIN1	1.69525	1.01691e-05
100330224	fabp1b.2	2168	FABP1	1.86858	0.0316045
110437880	LOC110437880			2.26015	0.0088813
436625	rspo1	284654	RSPO1	1.22009	5.66131e-06
402964	snx16	64089	SNX16	1.32336	5.51131e-06
494073	erg	2078	ERG	1.84161	1.42284e-08
368771	tap2a	6891	TAP2	-1.95708	0.000240521
101883319	LOC101883319			-1.52219	2.42132e-05
100537332	mafb	4094	MAF	1.48722	0.00135458
569612	LOC569612			3.22751	7.02073e-15
544656	angptl1a	9068	ANGPTL1	2.42166	3.5041e-11
571561	LOC571561	7365	UGT2B10	1.79544	9.99378e-08
797269	abcb11a	8647	ABCB11	1.87734	6.24126e-18
100136840	serpine1	5054	SERPINE1	1.78599	0.00457261
30471	qkia	9444	QKI	1.42339	0.000125083
557830	si:dkey-284p5.3			-1.17755	0.00806011
558721	LOC558721			3.53575	5.05697e-06
100332348	si:ch1073-67j19.1			2.66954	1.08347e-06
553537	cyp2aa11			1.72554	4.34382e-06
445149	zgc:100829			1.02191	0.00551538
100537884	map4l			1.00857	2.51811e-05
100004401	si:ch211-132g1.3			-1.19745	0.00077425
100331492	LOC100331492			1.65062	0.0048215
641477	zgc:123299	10858	CYP46A1	-3.22159	6.40882e-11
567084	rasd3			1.00338	0.0115454
555766	etv2			1.33163	0.00410519
108004533	si:dkey-211g8.8			-1.47315	0.00750208
321035	pabpc4	8761	PABPC4	1.24791	8.84819e-05
100317105	si:ch211-145b13.6	420	ART4	1.47397	1.73524e-05
101886968	cst14b.2			3.5365	0.000172738
326643	kdm3b	51780	KDM3B	-1.1183	1.60082e-10
560944	pfkpa	5214	PFKP	-1.56081	7.18969e-07
562919	itpkca	80271	ITPKC	-1.41445	1.76365e-05
562396	rnf19b	127544	RNF19B	-1.03519	0.00178061
565194	stab2	55576	STAB2	4.34336	3.75089e-25
641423	pla2g3	50487	PLA2G3	2.29598	4.55498e-08
30481	gata1a	2623	GATA1	1.80068	0.017904
767774	esm1	11082	ESM1	1.24634	0.00847824
568178	si:ch211-102c2.4			1.10889	0.00119677
555053	fhl3b	2275	FHL3	2.19857	1.67933e-08
100002400	si: ch211-223l2.4	4046	LSP1	2.3615	2.62207e-12
571066	si:ch1073-513e17.1	10246	SLC17A2	1.80167	4.50645e-05
30485	mxi1	4601	MXI1	-1.39688	1.38641e-06
559790	si:ch211-106h4.4			-1.00752	0.0268496
562245	LOC562245			1.18849	9.8747e-05
100000781	si:dkey-61p9.11			-1.20772	9.73588e-09
564475	cyp39a1	51302	CYP39A1	3.90466	0.00933869
796870	si:dkey-220k22.3			2.12451	0.00311273
561971	vcam1b	7412	VCAM1	1.2211	0.0497854
568898	serpinb1l2	1992	SERPINB1	1.33766	0.00024446
100170811	si:dkey-6n6.1			1.63557	1.34553e-07
791202	vhl	7428	VHL	-1.6247	7.06813e-10
550286	hrasa	3265	HRAS	-1.53243	7.29354e-11
497646	gadd45bb	4616	GADD45B	1.24947	0.00897041
368890	auts2a	26053	AUTS2	1.00995	0.00239402
567624	si:ch211-221j21.3			1.94473	7.87663e-08
554708	zgc:113176			1.05399	0.000159596
30065	elavl1b	1994	ELAVL1	-1.07672	8.36437e-05
100332608	LOC100332608	126567	C2CD4C	1.42705	0.00243253
323364	cd248a	57124	CD248	1.23509	0.00306951
100151285	LOC100151285			3.20287	6.00492e-15
560294	tbl1x	6907	TBL1X	-1.00188	8.96983e-05
556605	lamb1b	3912	LAMB1	1.48638	1.30645e-08
393379	zgc:64065			1.48289	2.51935e-09
541410	slc27a1a	376497	SLC27A1	1.06898	0.00759718
110437864	LOC110437864			1.15078	0.00838317
101886255	LOC101886255			1.31184	0.01038
503870	rbpjl	11317	RBPJL	1.17427	0.00595288
100332351	LOC100332351			1.54715	0.000791015
570411	si:dkey-183n20.15			-1.23145	0.0024217
799957	cyp2ad6	1573	CYP2J2	1.62567	0.013619
447802	coq5	84274	COQ5	-1.10944	0.000180423
798757	znf438	220929	ZNF438	1.23347	4.9415e-05
556787	si:ch211-285c6.4	346288	SEPTIN14	10.5252	1.37138e-15
450059	osr1	130497	OSR1	1.47924	0.000469777
565155	hsp90aa1.2	3320	HSP90AA1	-4.70252	4.88531e-05
402969	tmem88a	92162	TMEM88	1.76567	0.000644152
556770	gpr183a	1880	GPR183	1.6194	9.79119e-08
30245	wt1a	7490	WT1	3.03135	9.99549e-12
100000500	sost	50964	SOST	1.07954	0.000405571
100005504	gig2l			1.32148	0.0429633
321248	kdm7aa	80853	KDM7A	-1.30524	8.73441e-07
560068	pdk3a	5165	PDK3	-1.24154	6.12103e-06
569067	faah	2166	FAAH	-1.10642	0.00687527
563089	tmem108	66000	TMEM108	1.47469	4.54404e-05
336695	samsn1a	64092	SAMSN1	1.4382	0.000110868
100001267	mast2	23139	MAST2	1.09396	2.34653e-05
100334443	LOC100334443			1.41524	0.000609263
110439061	LOC110439061	3909	LAMA3	11.9484	2.15783e-19
110437969	LOC110437969			-1.32577	0.0187448
553686	tefb	7008	TEF	-1.01351	2.91382e-06
100538025	si:dkey-203a12.7			3.05731	1.27372e-05
393362	wipi1	55062	WIPI1	1.22751	0.000110584
100150331	si:ch211-191a24.4			-1.01779	3.58767e-05
795635	vhll	7428	VHL	-2.07025	2.3276e-10
564738	ildr2	387597	ILDR2	1.39797	0.000343133
338214	sult2st1	6820	SULT2B1	1.84105	0.00413193
799859	si:ch211-253b8.5	55861	DBNDD2	1.36516	0.00474906
373865	kctd12.1	115207	KCTD12	1.41726	3.19595e-05
558942	colec12	81035	COLEC12	1.88586	4.6214e-15
101886447	LOC101886447			1.21281	3.22997e-08
100005143	si:ch211-197g15.8	10964	IFI44L	1.45376	0.000125735
565082	htra1b	5654	HTRA1	2.23951	6.4287e-08
100007702	rspo3	84870	RSPO3	1.12396	0.000877499
550607	itfg2	55846	ITFG2	1.37938	4.16267e-06
792999	si:dkey-126g1.9	79762	C1orf115	1.29945	0.00137601
555710	zgc:153293	91057	CCDC34	1.0525	0.0219118
100332862	tshz2	128553	TSHZ2	1.10954	0.00102289
403139	tlr5b	7100	TLR5	2.1636	6.09117e-07
503595	tnfsf10l4	959	CD40LG	-1.36027	2.46766e-07
101882093	clnk			-1.14129	8.77438e-06
571915	si:dkey-9i23.16			1.31537	0.00753944
368326	il13ra2	3598	IL13RA2	2.10772	9.63291e-05
563257	lonp1	9361	LONP1	-1.37587	5.05791e-09
100330349	LOC100330349			-1.40761	0.0281482
100005846	si:dkey-56f14.7	9844	ELMO1	1.04285	7.54802e-05
100003913	si:ch73-380l3.2	284369	SIGLECL1	1.07659	0.0106771
793479	LOC793479	2829	XCR1	-1.60229	1.44872e-05
334628	boc	91653	BOC	2.06891	1.53836e-11
570792	myrf	745	MYRF	1.80175	1.9194e-08
504044	st3gal4	6484	ST3GAL4	1.48062	2.42208e-05
791795	ptrh2	51651	PTRH2	-1.32824	8.80461e-06
550500	zgc:110329			1.06605	2.80098e-05
110440114	LOC110440114			-1.35354	0.0424092
564675	paox1	54498	SMOX	1.10589	0.00247629
108182766	LOC108182766			3.82307	1.33161e-05
562292	acsf3	197322	ACSF3	-1.6115	2.03786e-10
560115	loxl1	4016	LOXL1	2.25047	1.53726e-08
550429	steap4	79689	STEAP4	1.76143	6.42797e-05
30098	hhex	3087	HHEX	1.94495	0.0248791
799144	ppp1r3da	5509	PPP1R3D	-1.95257	9.18798e-09
751742	uraha	646625	URAD	1.12317	0.0425838
103911722	LOC103911722			4.53306	0.000879753
110438418	LOC110438418			2.20922	0.0472755
445479	agbl5	60509	AGBL5	1.07893	0.000111508
393464	tmem68	137695	TMEM68	-1.04618	0.000157825
570565	slc22a31	146429	SLC22A31	1.21672	0.000355839
100535428	LOC100535428			-3.29409	2.60165e-40
431740	zgc:91860	9764	KIAA0513	1.41831	4.78952e-05
323439	slc1a3a	6507	SLC1A3	1.78825	2.06535e-06
436624	pdss2	57107	PDSS2	-1.02421	0.000470716
436620	tspan4a	7106	TSPAN4	1.16025	0.00502821
794173	si:ch211-130m23.2	645432	ARRDC5	-1.18462	0.000183397
103911967	LOC103911967	118672	PSTK	-1.11033	0.000221169
415185	mapk11	5600	MAPK11	1.47949	2.22485e-07
550591	zgc:113208			1.22827	0.000345137
777613	si:ch211-137a8.2			-1.27362	0.00243253
100286774	mrc1a	4360	MRC1	3.34386	9.66132e-10
553795	nanp	140838	NANP	-2.29295	4.42686e-14
564095	si:ch211-191i18.2			1.80967	5.78153e-09
100141364	dyrk3	8444	DYRK3	-1.21744	1.35035e-06
571127	si:ch211-262h13.5			-1.72542	3.86944e-09
101884620	LOC101884620			-1.55888	0.00659558
562490	swap70b	23075	SWAP70	1.489	4.11946e-05
436664	zgc:92040	58510	PRODH2	1.35453	0.00284572
563208	ccl38a.5	6376	CX3CL1	2.0563	0.000564032
450054	tpk1	27010	TPK1	-1.08638	2.12234e-05
100005301	jam2b	58494	JAM2	2.63668	6.13928e-08
550328	prkn	5071	PRKN	1.56287	1.10921e-05
415148	sae1	10055	SAE1	-1.2897	0.00206276
403116	st6gal2a	84620	ST6GAL2	1.31533	1.19791e-06
102725533	rasip1	54922	RASIP1	1.01333	0.0182116
568645	LOC568645	26290	GALNT8	1.24399	0.00089445
799038	zgc:162154	696	BTN1A1	4.73042	8.39366e-29
100001623	cd7al			1.72488	0.000206905
566573	ripor1	79567	RIPOR1	1.2819	0.00374393
100535152	sh3tc2	79628	SH3TC2	-1.12877	4.17866e-06
100270761	scpp8			4.24871	2.77088e-05
553423	sumf1	285362	SUMF1	-1.83405	5.41136e-11
552960	cybrd1	79901	CYBRD1	2.75233	7.8837e-06
100332163	si:ch211-195m9.3			4.48649	5.9889e-13
569866	si:ch211-161h7.5			1.53695	0.0378013
493633	mfng	4242	MFNG	1.50053	5.79947e-06
560787	klf11a	8462	KLF11	-1.52015	3.67781e-05
571720	si:ch211-251b21.1			1.37997	1.16295e-05
58055	hoxa5a	3202	HOXA5	1.09452	0.0149349
793783	ankrd37	353322	ANKRD37	-1.64014	0.000344619
325402	atp6v0cb	527	ATP6V0C	1.38766	0.000626282
793570	btr07			-1.02338	0.00856953
101883659	LOC101883659			10.001	1.17279e-12
101884126	si:dkey-40j3.3			-1.02165	0.00597713
393814	plek	5341	PLEK	1.94016	0.000959683
393955	ankrd10a	55608	ANKRD10	-1.65178	5.51804e-09
393842	tagapa	117289	TAGAP	-1.00934	0.00484789
100148042	tmprss15	5651	TMPRSS15	-1.02763	0.0219997
570908	zgc:194209			1.38635	0.0145584
406285	chaf1b	8208	CHAF1B	-1.19465	0.000135798
30121	flt4	2324	FLT4	1.34411	0.00566726
100151365	si:dkey-1h24.6	940	CD28	-1.42128	9.74654e-09
100006560	si:ch73-112l6.1			2.98377	4.03406e-15
100148818	si:ch73-55i23.1	8605	PLA2G4C	4.56278	0.00328671
100003490	zgc:162898	145853	C15orf61	2.11672	7.93575e-08
564279	tnip2	79155	TNIP2	-2.06257	7.94689e-18
30747	tek	7010	TEK	1.36226	1.29968e-05
100537437	LOC100537437			6.89229	7.18005e-06
566796	lama4	3910	LAMA4	1.0364	0.000697027
103283056	tet3	200424	TET3	-1.26751	9.21163e-10
450056	tbc1d16	125058	TBC1D16	1.21927	1.30964e-06
556385	mxra8b	54587	MXRA8	1.5656	6.38276e-06
100535123	si:ch73-281i18.7	9053	MAP7	1.52523	0.00194192
560654	arl10	285598	ARL10	1.10803	0.00110831
100537790	clip1b	6249	CLIP1	2.68381	1.25358e-12
326722	si:ch1073-159d7.13	8349	H2BC21	-1.67904	8.59484e-07
100038777	zgc:163022			1.85174	2.80667e-06
402857	s1pr4	8698	S1PR4	3.63413	6.19344e-10
557064	aifm5			9.55841	1.83753e-14
335863	itm2cb	81618	ITM2C	1.71443	0.000226103
569751	si:dkey-261l7.2			1.13162	0.000522273
571586	jmjd1ca	221037	JMJD1C	1.05061	7.16477e-06
794176	igfbp2a	3485	IGFBP2	-1.29913	0.0224631
566745	jac2			5.74823	1.36431e-08
798260	si:dkey-40c11.2			1.51104	7.76943e-11
407987	arhgef18a	23370	ARHGEF18	1.63526	0.000178935
432384	rbp2b	5948	RBP2	-3.30065	0.0265635
553712	zgc:112332			-1.4254	1.94268e-07
541502	ercc5	2073	ERCC5	1.02296	0.000344518
100150713	mhc1lea	3077	HFE	1.5161	0.000309296
100148254	LOC100148254			2.60103	1.69098e-10
64272	atp1b3b	483	ATP1B3	1.3228	0.00150547
799244	rin3	79890	RIN3	1.26534	3.24097e-06
100332570	evi5a	7813	EVI5	1.10096	0.00065541
794225	cfap157	286207	CFAP157	1.17413	0.00909453
403307	rtn4rl2a	349667	RTN4RL2	4.12286	3.47499e-12
564324	ccdc85b	11007	CCDC85B	1.6681	6.07034e-06
436905	prkab1a	5564	PRKAB1	1.16827	0.00806747
445037	hbba2	3046	HBE1	-1.94721	0.0048215
101885062	LOC101885062			1.78947	0.0290741
100332323	LOC100332323			-1.05421	0.00417064
445380	itga2b	3674	ITGA2B	4.69754	0.000286282
677740	illr3	26253	CLEC4E	2.36034	0.000834756
751695	zgc:153659			2.94709	1.97976e-05
445210	fam92a1	137392	CIBAR1	-1.46849	2.76332e-05
100535718	pdgfd	80310	PDGFD	1.78549	6.88046e-05
553350	cgnl1	84952	CGNL1	1.24077	7.00703e-05
100004124	gpr1	2825	CMKLR2	1.76302	2.63363e-07
541323	mapk7	5598	MAPK7	-1.03428	5.38032e-09
445083	dhrs3a	9249	DHRS3	2.51934	2.68054e-13
100537943	si:dkey-203a12.5			2.95663	0.00652338
393573	palm1b	5064	PALM	1.28179	2.78707e-05
553185	vasna	114990	VASN	1.11502	0.000152591
100537765	LOC100537765	5879	RAC1	1.35684	0.000991764
402796	cdkn3	1033	CDKN3	1.70006	0.000282088
565922	ift46	56912	IFT46	1.10565	0.002965
567378	si:ch211-14k19.8	57529	RTL9	1.73598	1.22794e-05
338155	hspbp1	23640	HSPBP1	-1.0068	0.0199222
768188	zgc:154125	79368	FCRL2	1.46213	1.82867e-05
406676	adgrl4	64123	ADGRL4	1.96405	2.26537e-07
564588	scara3	51435	SCARA3	3.59669	2.30189e-17
798998	gp1bb	2812	GP1BB	3.01999	8.93397e-05
100137128	hbl4	4153	MBL2	4.63405	2.85914e-12
108179162	LOC108179162	4239	MFAP4	2.82643	3.67824e-06
555629	ccbe1	147372	CCBE1	2.98511	9.99417e-06
30086	nme7	29922	NME7	1.12434	0.00655942
100332057	si:ch1073-429i10.1			4.86628	4.40852e-12
30716	raf1a	5894	RAF1	1.22986	1.57853e-06
559616	cabp2b	51475	CABP2	-2.64044	1.36207e-15
266962	jmjd6	23210	JMJD6	-1.32074	1.09723e-09
567691	si:ch211-251p5.5			1.96262	6.52622e-13
564805	arhgap29a	9411	ARHGAP29	1.53455	0.00124732
65238	klf17	128209	KLF17	2.13389	0.01148
386635	erbb3a	2065	ERBB3	-1.38558	4.35344e-18
100534786	LOC100534786			10.1681	3.01788e-08
798771	mef2cb	4208	MEF2C	1.59403	0.00327649
110437747	LOC110437747			6.67472	3.15307e-34
353246	nrp1a	8829	NRP1	1.69827	3.60277e-05
334082	tdo2b	6999	TDO2	1.0223	0.00195891
108179203	glipr1a	11010	GLIPR1	1.72105	9.98994e-06
100536702	si:ch211-28p3.4			6.54037	3.25936e-12
569109	dbpb	1628	DBP	-1.17272	0.00135206
751744	amn1	196394	AMN1	1.28818	0.000668526
567151	eif3hb	8667	EIF3H	1.32027	0.00472012
110440079	LOC110440079			2.22326	0.00536912
402998	plxnd1	23129	PLXND1	1.28419	0.00923712
449655	atp6v1c1b	528	ATP6V1C1	-1.35858	1.44437e-05
103909978	LOC103909978			1.26421	0.0474183
101886910	LOC101886910			3.83041	0.000268131
799511	ftr54			-1.93848	4.79423e-17
793046	neu3.4	10825	NEU3	3.80867	3.05886e-16
100330530	LOC100330530	169611	OLFML2A	1.50056	0.00158763
436712	tspan18b	90139	TSPAN18	1.16659	0.00346711
337626	etv5a	2119	ETV5	1.14832	0.0230808
406646	tmem59l	25789	TMEM59L	1.47376	0.000300373
572297	LOC572297	3437	IFIT3	1.47248	0.000131527
777671	bhlha15	168620	BHLHA15	1.70436	0.00575221
562840	rdh10a	157506	RDH10	1.51053	0.0017345
100151335	LOC100151335			3.49631	2.39049e-17
550519	rgs5b	8490	RGS5	2.77335	8.73794e-06
798697	gfi1ab	2672	GFI1	2.5111	1.45391e-07
100535104	LOC100535104			-1.02327	0.00524886
100334500	si:ch211-212k18.9			1.22947	0.000879753
449857	ankrd50l			1.05076	0.000307732
566350	gbf1	8729	GBF1	-1.07247	3.32237e-05
393384	spata6l	55064	SPATA6L	6.70913	7.81473e-12
556894	tfec	22797	TFEC	2.0912	1.47415e-06
566591	furinb	5045	FURIN	1.16411	0.00116384
566907	LOC566907			-1.01852	0.00144015
30332	lmo2	4005	LMO2	1.40439	0.00733394
570857	taco1	51204	TACO1	-1.10727	0.0364792
567192	cd59	966	CD59	2.89018	6.25454e-08
436784	rabif	5877	RABIF	-1.34345	1.03927e-06
564472	si:dkey-228a15.1	1514	CTSL	1.55874	0.0015518
324849	lmo4b	8543	LMO4	2.85213	9.14469e-08
436775	n6amt1	29104	N6AMT1	-1.46109	2.09105e-05
436818	zgc:92789	91978	TPGS1	1.29933	0.00091082
449685	zgc:136410			1.60303	0.00121883
100535674	LOC100535674			-1.69526	3.85439e-07
798657	si:ch211-79m20.1	5155	PDGFB	1.4092	0.000199528
556847	cuedc1b	404093	CUEDC1	1.1794	0.00397258
559403	acaca	31	ACACA	-1.1182	0.00056351
554116	ubxn8	7993	UBXN8	1.31957	0.000300243
110437804	LOC110437804			-1.31269	9.79119e-08
555454	myh10	4628	MYH10	1.08267	6.19265e-05
447878	acot7	11332	ACOT7	-1.2916	2.63254e-05
556618	tp53i11b	9537	TP53I11	1.47575	3.06852e-06
794380	zgc:194655			-1.73848	0.0246736
449552	fkbp1ab	2280	FKBP1A	2.20641	0.00712515
30476	wif1	11197	WIF1	1.71716	0.00491114
100003387	spata2l	124044	SPATA2L	-1.00882	0.0121337
793004	si:ch211-108d22.2			2.00225	1.29122e-07
101885506	LOC101885506			-1.31736	4.1658e-07
101885690	LOC101885690			3.39995	4.744e-05
567149	LOC567149	3950	LECT2	-2.05328	0.00241982
101883679	cxcl11.7	6373	CXCL11	2.77528	0.00116007
492476	csad	51380	CSAD	-1.41602	0.000118803
100330842	si:ch73-281i18.6	9053	MAP7	1.61185	6.08982e-05
108179223	LOC108179223			4.88398	1.98831e-15
100003350	si:ch211-196f2.6			-1.06853	0.00480356
562784	mxra8a	54587	MXRA8	2.50522	3.41964e-09
100124610	timp4.3	7079	TIMP4	1.7611	0.00485711
797213	si:ch211-42i9.8	57600	FNIP2	-1.14446	0.00112174
556398	fam171a2a	284069	FAM171A2	1.6206	5.34305e-06
100007346	ddr1	780	DDR1	1.05046	0.000235555
334561	acsl4b	2182	ACSL4	1.29248	0.0020287
100329171	bmp16			1.09063	0.0323646
561612	dync1i2b	1781	DYNC1I2	-1.02492	0.00315041
567542	tnfsf12	8742	TNFSF12	1.83616	0.000750366
566612	ca9	768	CA9	1.78004	0.0222438
565231	si:dkey-63j12.4			1.5088	0.00403915
405771	rhag	6005	RHAG	3.34806	3.55232e-05
565020	ppfibp1a	8496	PPFIBP1	1.18159	0.000361325
791580	hspb8	26353	HSPB8	1.15355	0.00265073
793362	b3gnt2b	10678	B3GNT2	1.02544	0.0383047
402871	gstcd	79807	GSTCD	1.5241	0.00211385
101882681	LOC101882681			-1.42496	0.0032427
100333230	smtna	6525	SMTN	1.63067	9.28545e-08
724005	grinaa	2907	GRINA	-1.12853	0.00967839
100537438	si:ch73-364h19.2			1.9332	0.00169205
100332791	prxl2c	195827	PRXL2C	2.61027	1.43869e-05
557886	hlfb	3131	HLF	1.61295	3.94959e-11
570070	kcnh6b	81033	KCNH6	3.87865	8.1489e-18
568664	LOC568664			-2.00341	2.39631e-14
447898	tmem237b	65062	TMEM237	1.56022	6.67003e-05
100333160	nav2a	89797	NAV2	-1.17175	5.22882e-07
30688	ephb4a	2050	EPHB4	1.68086	0.000265114
767744	selenou1b			2.34366	0.00321308
571761	znf1156	163071	ZNF114	3.31941	6.48357e-06
445206	fam120b	84498	FAM120B	1.39039	6.40102e-05
30202	spon2b	10417	SPON2	5.49224	5.4795e-10
100334415	grb14	2888	GRB14	1.58442	4.08346e-05
114412	lmo4a	8543	LMO4	1.30834	0.00344844
101883074	eng	2022	ENG	1.46847	0.00727738
557263	trrap	8295	TRRAP	-1.24834	2.15826e-07
100873093	nfe2l2b	4780	NFE2L2	-1.30902	5.14952e-05
570100	admb	133	ADM	2.67772	0.000300243
323260	gas8	2622	GAS8	1.10308	0.0231149
557132	sash1a	23328	SASH1	1.03158	0.000302193
559035	shroom4	57477	SHROOM4	1.33744	0.00353959
553475	alkbh4	54784	ALKBH4	-1.13522	0.00271362
556318	noxa1	10811	NOXA1	-1.18753	0.0255793
566581	tgm1l1	7051	TGM1	1.34566	9.916e-05
794053	il13	3596	IL13	2.3117	0.000110393
100004932	LOC100004932			1.60411	3.42483e-05
550581	sar1ab	56681	SAR1A	1.01482	0.00532553
563199	si:ch211-120k19.1			1.18739	0.00676432
560102	ano5b	203859	ANO5	1.31864	0.00247203
569485	susd1	64420	SUSD1	3.04459	6.31158e-09
108182798	LOC108182798			2.21084	0.000189053
360138	pcdh10b	57575	PCDH10	1.90565	1.32149e-11
571892	gdpd4b	220032	GDPD4	1.02184	0.000764261
570643	vwf	7450	VWF	2.66236	2.64826e-12
110437826	LOC110437826			-1.07873	0.00560947
559050	sgk2b	10110	SGK2	1.23809	0.0181822
767701	zgc:153018			-1.32496	5.7564e-07
360143	mxb	4599	MX1	3.00546	0.000167548
570410	ptger2b	5732	PTGER2	1.46937	0.00445957
100000095	cckb	885	CCK	1.67316	0.0129721
100003537	ciita	4261	CIITA	-1.04423	0.00212869
557902	adcy2b	108	ADCY2	2.03462	3.27812e-07
30369	fzd7a	8324	FZD7	1.35506	0.00170002
436747	ldhbb	3945	LDHB	-2.98296	0.02022
569265	LOC569265			1.30317	1.64046e-07
30769	robo1	6091	ROBO1	-1.7834	9.24504e-14
100330961	fbn1	2200	FBN1	1.10279	0.0224929
110439184	LOC110439184			2.21062	0.000285352
100538211	si:dkey-217l24.1	23199	GSE1	1.25525	0.000100282
338246	bmper	168667	BMPER	1.22397	1.17335e-05
100332293	LOC100332293			2.43795	1.94295e-10
564010	acot13	55856	ACOT13	1.60191	0.0421493
393643	phactr4b	65979	PHACTR4	1.35704	1.06556e-05
103909548	LOC103909548			1.16324	0.0160205
796473	tp53i3	9540	TP53I3	1.49555	0.0121857
768285	gabpb1	2553	GABPB1	1.56402	0.000317485
100004969	eva1ba	55194	EVA1B	1.45818	0.0105737
503772	agtr2	186	AGTR2	2.07042	0.000507062
560447	LOC560447			1.14143	0.000210324
556310	lancl2	55915	LANCL2	1.12289	7.9282e-06
393096	lipg	9388	LIPG	1.41997	0.0303758
101884517	LOC101884517			-1.09013	2.28095e-05
563421	amot	154796	AMOT	1.52936	4.7751e-05
30746	tie1	7075	TIE1	1.87845	2.89244e-08
565367	dmtn	2039	DMTN	1.61233	0.0197061
555604	nox1	27035	NOX1	-1.19093	0.0215682
81592	cldn11b	5010	CLDN11	1.0256	0.0316845
556563	si:dkey-7j14.5			2.66049	1.29711e-07
566640	LOC566640			2.08563	1.79969e-09
337849	mettl23	124512	METTL23	-1.19093	0.00384675
393878	fermt3b	83706	FERMT3	1.65019	0.00682521
100334363	spaca4l	171169	SPACA4	1.21813	0.0234865
566473	emilin1a	11117	EMILIN1	1.40867	1.67365e-05
103909961	LOC103909961	91057	CCDC34	2.48834	1.60258e-06
103911589	LOC103911589			-1.17272	0.0003845
564308	fam20a	54757	FAM20A	2.29108	0.00768153
100334672	si:ch1073-416d2.4			1.59411	0.0011401
100536317	si:ch73-116o1.2	22808	MRAS	2.26678	1.08347e-06
335987	gypc	2995	GYPC	1.82806	8.34414e-05
795147	LOC795147			1.3578	0.000171386
494093	spice1	152185	SPICE1	1.17884	0.00243253
559804	rnf150	57484	RNF150	-1.08447	0.00104385
564790	arsg	22901	ARSG	1.31382	0.0019492
100330801	cd44b	960	CD44	1.21517	0.00141173
570147	add2	119	ADD2	2.97655	0.000978013
563601	tm4sf18	116441	TM4SF18	1.08274	0.0259669
100333601	mmp25b	64386	MMP25	3.2915	6.31158e-09
555391	trim3b	10612	TRIM3	1.06643	0.000980497
110438108	LOC110438108			1.35414	0.000377355
406397	mmp9	4318	MMP9	1.80128	0.000361073
796658	si:dkey-169i5.4			-2.3923	1.27144e-12
378480	pdgfaa	5154	PDGFA	1.36082	0.00954855
571411	bicc1b	80114	BICC1	1.8078	1.1989e-11
326287	epb41b	2035	EPB41	2.47848	0.00402687
553544	nsmce4a	54780	NSMCE4A	-1.19947	0.000155309
101884856	si:ch211-284f22.3	155382	VPS37D	1.37441	0.0225638
555308	acsl1a	2180	ACSL1	1.0838	0.000287044
110439059	LOC110439059			8.79861	2.81958e-10
794087	zgc:194275	57110	PLAAT1	1.59772	0.0209364
795391	si:dkey-183i3.6			-1.35475	0.00595275
100008541	tdo2a	6999	TDO2	-2.66586	2.62261e-11
325699	glipr2	152007	GLIPR2	1.56466	1.53279e-08
30250	sema3d	223117	SEMA3D	1.06632	0.002469
100538052	LOC100538052			1.72468	0.00395019
563681	si:ch211-212k18.15			-1.78866	4.64204e-07
556677	mfap2	4237	MFAP2	1.75398	0.0234524
553527	mlf1	4291	MLF1	2.09978	0.000137669
100148368	mmrn2a	79812	MMRN2	1.76669	9.07557e-09
561989	galr1b	2587	GALR1	-1.18983	0.000188079
81885	meis3	56917	MEIS3	2.51105	8.02233e-09
563803	ccr12a			1.35763	0.0153873
100884138	dicp3.1	920	CD4	1.37	0.000344496
100004014	thoc6	79228	THOC6	-1.07436	0.0356844
563884	tgfb1b	7040	TGFB1	1.37733	0.00291881
406637	mre11a	4361	MRE11	-1.22203	5.64416e-06
560923	arhgef9b	23229	ARHGEF9	1.30915	0.00880543
557567	bmp7b	655	BMP7	1.996	5.70596e-06
565523	chst15	51363	CHST15	2.17647	4.38062e-06
100535208	LOC100535208			1.37979	0.031348
492777	cfhl2	3075	CFH	1.00369	0.0254422
798119	tnfsf14	8740	TNFSF14	-1.39764	0.000663244
406256	zgc:66427			-1.0589	0.000114159
100334300	phldb3	653583	PHLDB3	-1.85331	6.78235e-11
30539	foxa			1.27676	0.00599882
321191	sb:cb288			1.88308	0.00805528
553683	lpcat2	54947	LPCAT2	1.91997	4.59012e-09
100148604	fzr1b	51343	FZR1	1.01147	0.0137592
63999	star	6770	STAR	3.07959	0.00848126
619192	ftr24			-1.14048	0.00301408
100170828	trim105			-1.19613	3.47645e-05
100150661	LOC100150661			3.30768	0.000103018
322604	shbg	6462	SHBG	-2.91215	0.031318
337556	rgs7bpb	401190	RGS7BP	1.5288	0.000102648
100148736	iqsec1b	9922	IQSEC1	-2.60312	4.98499e-58
571549	kank2	25959	KANK2	1.91286	1.32757e-10
368779	phlda3	23612	PHLDA3	1.19054	0.0368539
503537	slc29a2	3177	SLC29A2	-1.07355	0.0359856
565958	ccr7	1236	CCR7	-1.15029	0.00205128
100319064	si:ch211-264f5.6	1048	CEACAM5	1.34122	0.0494107
322178	si:ch211-168f7.5			1.72769	4.806e-08
793444	edil3a	10085	EDIL3	1.36234	1.60503e-09
100332937	pxdn	7837	PXDN	1.01071	0.000139744
403082	sh3bp4a	23677	SH3BP4	2.38035	3.62671e-08
108182764	LOC108182764			1.80755	0.00559584
799954	ddah2	23564	DDAH2	1.2014	0.00206107
571591	avpr1aa	552	AVPR1A	1.62778	0.000749582
100149761	LOC100149761			-1.90456	0.00279306
100034634	si:dkeyp-122a9.1			4.57727	5.21267e-09
108183900	LOC108183900			-1.04948	0.0205802
393746	viml	7431	VIM	2.74525	1.72944e-08
100536045	LOC100536045			1.61403	0.00986263
101883527	ftr80			6.66602	2.87024e-10
794045	si:dkey-211g8.6	2867	FFAR2	1.05796	0.0164728
101885949	LOC101885949			2.94017	0.00506643
450020	cd151	977	CD151	2.01737	0.00103836
102725534	glis2a	84662	GLIS2	1.11157	3.56239e-07
100034468	si:ch211-239m17.1			5.55063	7.10826e-18
556634	adamtsl7			4.04337	0.000156374
571488	LOC571488			-1.26254	3.04906e-09
567547	mthfr	4524	MTHFR	-1.32289	6.91417e-05
100415797	ugt5a5			3.11317	1.69984e-05
368206	tbx1	6899	TBX1	1.59576	8.21605e-05
436897	cldn11a	5010	CLDN11	2.84442	1.83948e-05
101886537	LOC101886537	30835	CD209	-3.49705	1.64357e-26
792926	si:dkey-126g1.7			4.22047	5.39626e-26
100000750	g6pcb	2538	G6PC1	2.64701	0.000749582
557457	kiaa0556	23247	KATNIP	1.08102	0.00207702
791194	ogg1	4968	OGG1	1.68732	0.00017167
407723	smcr8b	140775	SMCR8	-1.11139	3.28295e-06
100000684	neu3.5	10825	NEU3	2.49802	9.10413e-06
558420	peli1b	57162	PELI1	-1.09647	0.00154164
564830	cpxm1a	56265	CPXM1	1.7117	8.54343e-06
30447	ncam1a	4684	NCAM1	1.22757	0.00488268
100009631	slc43a1b	8501	SLC43A1	1.13282	0.000524351
795096	ifit16	3437	IFIT3	1.90508	0.000263571
100005716	pcsk1	5122	PCSK1	1.04528	0.0400601
559531	mxd4	10608	MXD4	-1.30455	9.79754e-08
550386	dapp1	27071	DAPP1	-1.33453	0.000565529
556198	srgap2	23380	SRGAP2	1.04159	0.000172508
108180038	LOC108180038			9.97537	4.64977e-12
497317	marveld1	83742	MARVELD1	1.83021	0.00911597
100003660	cemip	57214	CEMIP	1.37283	0.000578048
100321895	si:dkey-29d5.2			7.83029	5.99778e-11
790931	csf1b	1435	CSF1	2.89138	0.0210766
792532	cfap298	56683	CFAP298	-1.39054	0.000189209
100136861	cishb	1154	CISH	1.51644	0.00343322
799082	si:dkey-163m14.2			1.83144	5.50851e-05
553620	neurl1b	54492	NEURL1B	1.25253	0.00847202
100536479	podn	127435	PODN	1.79827	5.67963e-09
100331538	LOC100331538			1.46094	0.000636475
393995	gpc1b	2817	GPC1	2.35708	0.000216266
796481	selp	6403	SELP	2.23365	1.65437e-07
368214	ypel3	83719	YPEL3	-1.09348	0.00137914
360145	mxc	4600	MX2	-1.81333	2.87555e-07
795173	LOC795173			4.71679	4.36441e-08
100537676	vtcn1	79679	VTCN1	1.08912	0.00393158
550259	pfklb	5211	PFKL	-1.23886	3.56442e-05
325276	cfap45	25790	CFAP45	2.50077	1.01541e-06
559017	arhgef4	50649	ARHGEF4	1.40794	1.68421e-07
100004351	lcp2b	3937	LCP2	-1.03594	0.00226009
100535806	LOC100535806			-1.34908	7.06998e-05
794050	ccl38.1	6376	CX3CL1	4.21287	0.018406
394127	tspan12	23554	TSPAN12	1.25698	0.00352136
336116	bnip3	664	BNIP3	2.53195	4.17258e-08
553415	rhobtb2a	23221	RHOBTB2	-1.78746	1.7649e-26
406845	msh2	4436	MSH2	-1.02016	0.00371841
450049	nudt22	84304	NUDT22	-1.01821	0.000346255
100150225	si:dkey-23k10.3			1.10255	0.00689522
393226	slc25a32a	81034	SLC25A32	1.66024	8.95776e-06
100003278	cacng7b	59284	CACNG7	3.33398	2.5126e-06
100535864	cipca	85457	CIPC	-1.38086	0.00490211
562651	nmt1b	4836	NMT1	4.2591	0.000665007
437007	tspan18a	90139	TSPAN18	1.03635	0.0203569
393815	qki2	9444	QKI	1.13032	0.00255251
571522	si:dkey-29p10.4	90933	TRIM41	-4.6398	0.000823307
767710	mief2	125170	MIEF2	-1.52861	1.0518e-08
559138	cmtm7	112616	CMTM7	1.23704	0.0287587
559970	si:dkey-205h13.1	100129924	TMEM269	1.04054	0.0451225
30489	bfb	629	CFB	-1.5968	0.0241393
110437775	LOC110437775			-1.22419	0.00786279
561077	fmn1	342184	FMN1	1.28933	1.06556e-05
550254	arhgap17a	55114	ARHGAP17	1.35638	0.002516
570182	pgbd5	79605	PGBD5	1.42338	0.00119019
568713	dse	29940	DSE	1.21001	0.00245772
30449	serpinh1b	871	SERPINH1	2.38005	3.58141e-05
100001836	itgb3b	3690	ITGB3	2.02559	0.00150057
100151562	fgd5a	152273	FGD5	1.07918	0.000327876
558610	fam169b	283777	FAM169B	-1.13832	0.0308259
558407	kank3	256949	KANK3	1.40629	0.00112924
100332076	gcnt3	9245	GCNT3	1.19622	0.014784
503514	angptl2b	23452	ANGPTL2	1.59723	0.000649744
561994	cep85	64793	CEP85	1.2098	1.34133e-05
378438	selenow2b	84299	MIEN1	1.37384	0.0185356
100005405	gig2j			2.11597	0.0291352
393753	ppcdc	60490	PPCDC	1.24726	0.000901372
654827	lgi2a	55203	LGI2	2.053	6.7606e-05
100149247	LOC100149247			2.60801	0.000140044
560883	ptpn13	5783	PTPN13	1.6027	5.13182e-05
101883531	LOC101883531			-1.51305	0.000240459
100141353	si:dkey-94e7.2			-2.36573	5.77195e-34
796740	si:ch211-114l13.4			-1.24791	0.00293249
30157	isl2a	64843	ISL2	2.50237	7.23934e-07
100007521	socs1b	8651	SOCS1	-1.30712	0.0139964
494532	foxo3a	2309	FOXO3	1.25906	0.000114159
100004528	LOC100004528			-4.0081	8.7793e-20
402973	nrp1b	8829	NRP1	1.3062	0.0280862
100004948	si:ch211-153b23.7			-1.00366	0.00871728
110437717	LOC110437717			1.05254	0.0180933
79379	gdnfa	2668	GDNF	1.32814	0.00136036
559981	si:ch73-190m4.1			2.33027	5.0702e-06
572703	efemp2b	30008	EFEMP2	1.32812	0.0317729
100000923	si:dkey-11p10.10	117157	SH2D1B	-1.80435	0.000379231
317738	elovl6	79071	ELOVL6	-1.2937	0.000329637
103911612	LOC103911612			1.75168	7.6914e-06
568595	ribc2	26150	RIBC2	-1.55619	6.45037e-05
554509	orc1	4998	ORC1	-1.04369	0.00158826
101884302	LOC101884302	27145	FILIP1	-1.42218	0.000146294
494044	efemp2a	30008	EFEMP2	1.62364	0.0219624
406633	tesca	54997	TESC	-2.0421	8.03077e-13
101886073	LOC101886073			2.25026	0.000830321
795538	zgc:154058			1.51402	0.000379517
792266	alkbh3	221120	ALKBH3	1.15215	0.0163789
541427	bscl2l	26580	BSCL2	1.76654	0.000150311
100334650	tanc1b	85461	TANC1	-1.35253	1.3519e-14
796633	ccl33.3			-2.71044	2.41937e-08
553348	igsf9b	57549	IGSF9	2.24013	5.46715e-15
559327	bnc2	54796	BNC2	1.59912	7.26632e-06
100884135	gig2i			-3.04805	1.16189e-14
100007686	LOC100007686	5372	PMM1	-1.14739	0.00202412
561091	wscd2	9671	WSCD2	1.8326	6.40882e-11
571430	si:ch211-183d21.1			1.27031	0.0377922
373866	cbr1	873	CBR1	-1.53558	9.79754e-08
793278	bcl6b	255877	BCL6B	1.25358	0.00195891
798209	si:ch211-76l23.4			-2.27878	1.19045e-08
569093	zgc:114104	84460	ZMAT1	1.38138	0.000488547
359830	fgf10a	2255	FGF10	1.56265	0.00209527
556612	serpine3	647174	SERPINE3	1.66618	0.00179308
101885883	arhgap31	57514	ARHGAP31	1.08573	0.00476878
564497	tnfaip3	7128	TNFAIP3	-1.19963	0.000148063
793480	kcnk1a	3775	KCNK1	-1.27609	0.000306882
100322009	gp9	2815	GP9	1.84362	0.0363777
555931	zgc:171686			1.72274	0.00591937
794305	pcsk6	5046	PCSK6	1.61418	0.0340767
557566	si:ch211-212d10.1			1.46703	0.000124996
101883603	cdc42ep1a	11135	CDC42EP1	1.10172	0.0304714
100004460	pcsk2	5126	PCSK2	2.16365	0.00019769
30269	shha	6469	SHH	-1.06051	0.00021299
403049	vegfc	7424	VEGFC	1.2142	0.0376771
403005	bace1	23621	BACE1	1.17042	0.0151817
368491	si:rp71-79p20.2			1.36471	2.18203e-06
570184	LOC570184			1.15776	0.0467461
494451	il15l			-1.22576	0.018872
100093702	si:dkey-121a9.3	388722	C1orf53	1.35527	0.0465338
101885410	si:ch211-139g16.8	10261	IGSF6	1.46798	0.0213445
378962	pah	5053	PAH	-2.72541	0.0313147
497284	hdgfl3	50810	HDGFL3	-1.73376	0.00320308
449836	fra10ac1	118924	FRA10AC1	1.34988	0.0127727
393848	arhgap12b	94134	ARHGAP12	1.87624	0.000666059
101884586	LOC101884586			1.22186	0.000640717
100037375	p2ry10	27334	P2RY10	-1.08275	0.00236619
767782	zgc:154164			-1.74049	0.00564737
30183	acvr1ba	91	ACVR1B	1.51687	0.00326376
561042	shisa2a	387914	SHISA2	1.34894	0.0267861
494056	zgc:103559			-1.49167	0.00191303
100330395	cracr2aa	84766	CRACR2A	1.65658	4.15575e-08
554550	serpinh2			1.15745	0.0181663
117234	mab21l2	10586	MAB21L2	1.0801	0.016367
570779	p3h4	10609	P3H4	1.76261	0.000114159
797838	pkp1b	5317	PKP1	1.65715	0.000864759
566750	nmur3			1.67016	1.5472e-05
101886617	fam110c	642273	FAM110C	1.12687	0.0032857
797620	LOC797620			1.93465	0.000240459
100286814	rflnb	359845	RFLNB	1.34181	0.00240174
100005106	plekha7b	144100	PLEKHA7	1.24958	0.0128639
556874	col6a3	1293	COL6A3	1.48348	4.86351e-10
563252	cbfa2t3	863	CBFA2T3	1.40087	1.23669e-08
100148539	hcar1-3	8843	HCAR3	1.83512	0.00012517
394045	lmcd1	29995	LMCD1	1.27222	0.039509
555274	gpr157	80045	GPR157	-1.24509	2.76332e-05
100002190	cyth3a	9265	CYTH3	1.86123	2.48913e-05
556903	socs7	30837	SOCS7	1.32002	6.0662e-05
492459	colec11	78989	COLEC11	1.42496	0.000597138
795256	si:dkey-78a14.5	9	NAT1	1.2474	0.000716016
794649	f2rl1.1	2150	F2RL1	-1.04839	0.00396497
100333957	LOC100333957			-1.35771	7.71955e-08
560271	si:rp71-1g18.13	81575	APOLD1	1.99592	0.000168071
406563	zgc:85936	126549	ANKLE1	-1.08781	0.0023795
561669	si:zfos-2326c3.2			1.50824	5.35426e-07
100332762	LOC100332762			1.23854	0.000102648
100331330	LOC100331330	100506049	LRRC72	2.06609	0.00372632
567131	calcrlb	10203	CALCRL	1.84358	0.00068417
572562	gins4	84296	GINS4	-1.12026	0.00313367
414850	pdyn	5173	PDYN	1.85615	0.00816599
108183350	LOC108183350			-1.38297	0.0103013
570390	apoc4	346	APOC4	-2.86609	6.12699e-06
103909973	LOC103909973	10964	IFI44L	-1.47915	0.00404567
561410	tat	6898	TAT	-2.96939	0.0201023
554167	tnfb	7124	TNF	-1.16126	0.00397385
571249	arid3b	10620	ARID3B	1.14341	0.00145065
557302	casp8l2	843	CASP10	-1.19225	0.00283489
566412	itsn2a	50618	ITSN2	1.29238	2.25124e-07
751676	ppp1r35	221908	PPP1R35	-1.10815	0.0146121
100137118	luzp2	338645	LUZP2	1.33152	0.0446964
559569	egln2	112398	EGLN2	-2.12327	4.7179e-28
321718	ybey	54059	YBEY	-3.4944	5.21184e-11
563034	zgc:171731	834	CASP1	-1.36689	0.0063804
566099	p2ry6	5031	P2RY6	1.29132	0.0118214
556876	si:dkey-83h2.5	50636	ANO7	1.03041	0.00199967
101884570	LOC101884570			-1.00296	0.000299911
568167	thrsp	7069	THRSP	-3.12611	0.000289621
373132	p4ha2	8974	P4HA2	-1.1721	0.00177295
327551	arl8	221079	ARL5B	1.3471	0.0028307
103909472	LOC103909472			1.32949	0.0049814
393166	tmem110l			1.53529	0.0207172
352914	selenon	57190	SELENON	-1.17878	0.000186653
373115	dnaja	55466	DNAJA4	-3.36981	7.84748e-08
565650	zgc:174917	5264	PHYH	-3.01129	0.0480384
100007581	si:dkey-79f11.5	10964	IFI44L	-1.78366	0.0391355
406531	arl4cb	10123	ARL4C	1.31644	0.0382659
794323	si:ch211-281g13.4			1.22693	0.0175495
795257	si:dkey-222h21.5			1.20923	0.0385598
393427	zgc:63568	130	ADH6	1.09155	0.0192065
560644	abhd15a	116236	ABHD15	1.29841	0.000823581
541393	cdh6	1004	CDH6	1.53039	4.87061e-05
560941	si:ch211-74f19.2	54976	C20orf27	1.51892	0.0297355
562028	zcchc24	219654	ZCCHC24	1.13136	8.18976e-05
563150	nr1d4a			-1.3739	0.00408652
553621	nxn	64359	NXN	1.35798	0.00320542
566080	myh11b	4629	MYH11	-1.25841	0.0218298
101884219	crtam	56253	CRTAM	-1.5898	5.86381e-07
100332077	cabz01076234.2	11120	BTN2A1	-1.10645	0.00122278
100330676	tent5aa	55603	TENT5A	-1.34818	0.0206029
561295	sema5a	9037	SEMA5A	-1.2879	0.000234201
100002070	irf4a	3662	IRF4	-1.5705	0.000190191
436996	zgc:92594			-1.25293	0.00037704
777635	plod1a	5351	PLOD1	-1.33465	0.000335791
110438534	LOC110438534	84842	HPDL	-1.40977	0.00053377
557218	ust	10090	UST	1.38677	0.00857884
100332969	LOC100332969	5911	RAP2A	-1.62291	4.53615e-09
335994	il12bb	3593	IL12B	-1.29237	0.00561846
100002038	si:rp71-17i16.4	7125	TNNC2	-1.58728	0.0117114
101885338	si:ch73-122k23.1			-1.18344	0.0427815
110439966	LOC110439966			-1.18344	0.0427815
799963	gpt2	84706	GPT2	1.19358	0.0331618
558206	cspg5a	10675	CSPG5	1.02465	0.028334
559198	mtmr7b	9108	MTMR7	1.14671	0.0194405
108190593	LOC108190593			-1.96504	0.00857828
406319	snn	8303	SNN	-1.0032	0.00430879
492516	ttc36	143941	TTC36	-2.29678	0.0150812
100321606	si:dkeyp-75b4.9			-1.74633	3.89374e-05
110438398	LOC110438398	2175	FANCA	-1.28082	0.0451963
393400	zgc:66313	279	AMY2A	-1.79461	0.00343322
797731	irgf3	56269	IRGC	-4.06193	4.67277e-28
447925	cnfn	84518	CNFN	-1.53073	0.0444432
541335	zgc:114046			-1.57302	0.000907305
557879	si:dkeyp-26a9.2	83903	HASPIN	-1.09822	0.0230808
796505	dhx33	56919	DHX33	-1.14669	0.00656867
619272	zgc:113314			-1.40473	0.00323396
327276	slc16a3	9123	SLC16A3	-1.9414	5.05222e-10
393612	flot2b	2319	FLOT2	-1.16405	0.000123925
692307	il22ra2	116379	IL22RA2	-1.33358	0.00513558
559239	si:ch211-157b11.12	54991	C1orf159	-1.57184	6.33979e-09
751669	ugt5c2	7365	UGT2B10	-1.58093	1.70791e-06
767640	ppm1lb	151742	PPM1L	-1.0179	0.00552238
795066	LOC795066			-1.18918	0.000852846
321065	tbc1d4	9882	TBC1D4	-1.47727	1.52875e-10
100003849	si:ch211-157p22.10	89894	TMEM116	-1.45339	2.34261e-07
560006	inpp4b	8821	INPP4B	-1.21302	2.62997e-05
101884102	si:ch1073-147h9.1			-1.59865	2.94309e-07
415175	tnnc1b	7134	TNNC1	-1.35914	0.0427815
30190	egr2b	1959	EGR2	-2.55477	0.000167278
724056	alox5b.2	240	ALOX5	-3.64174	2.047e-11
567635	tmem130	222865	TMEM130	-1.4317	0.018563
449771	slc38a4	55089	SLC38A4	-2.72674	1.50564e-13
791164	cd226	10666	CD226	-1.27648	0.00464966
101883813	LOC101883813			-1.38944	0.00890297
799279	LOC799279	8808	IL1RL2	-1.64639	2.01652e-06
568911	si:dkey-122a22.2	79852	EPHX3	-1.01311	0.000561188
108191960	LOC108191960			-1.10349	0.0416168
492362	klhl12	59349	KLHL12	-1.06315	0.0223088
564921	bada	572	BAD	-1.17264	0.00392088
336439	zwilch	55055	ZWILCH	-2.50166	1.03497e-10
559583	trmt1l	81627	TRMT1L	-1.18916	0.00260611
571757	LOC571757	6304	SATB1	-1.16344	0.000390258
570063	wdr76	79968	WDR76	-1.12923	0.00475777
563273	npnt	255743	NPNT	-1.17016	0.00170002
767796	ndufaf7	55471	NDUFAF7	-1.09042	0.0182816
100006896	mmp13b	4322	MMP13	-2.26668	0.00733265
557488	si:ch211-266a5.12			-3.26522	2.57225e-06
100134972	il23r	149233	IL23R	-1.21955	0.0112816
100000754	ms4a17c.1	64231	MS4A6A	-1.81776	0.0271329
504078	sod3a	6649	SOD3	-1.64043	0.0228926
100333904	si:ch211-231m23.4			-1.49344	0.00797373
100148503	traf1	7185	TRAF1	-1.44762	0.00039431
767685	prkar1b	5575	PRKAR1B	-1.91993	0.000163954
445118	g6pca.1			-1.67704	0.0371252
571995	ccdc92	80212	CCDC92	-1.08268	0.0364792
100334238	si:dkey-182i3.11	339398	LINGO4	-1.44516	9.37133e-05
327510	rhoq	23433	RHOQ	-1.46681	0.00224912
567406	ahsg2	197	AHSG	-4.97368	2.02405e-19
555334	itln3	55600	ITLN1	-2.22735	0.0129655
436780	nrn1a	51299	NRN1	-1.31295	0.0398451
100034656	si:dkey-211g8.5			-1.95001	0.0171265
100005732	zfyve1	53349	ZFYVE1	-1.05543	0.00066295
405864	itgb1b.2			-1.25663	0.000716016
100007703	LOC100007703			-3.59064	1.24133e-13
402827	hao1	54363	HAO1	-1.67892	0.025517
100538151	LOC100538151			-1.81741	5.09681e-06
101885516	LOC101885516			-1.47877	0.00834199
101882921	LOC101882921			-1.06505	0.0433078
83776	cry5			-1.45559	0.00194948
445070	cldnk			-2.66081	9.69481e-10
103911752	LOC103911752			-1.01087	0.0298261
323656	her8a			-1.12814	0.0361789
554123	2003-09-01	55964	SEPTIN3	-1.8737	0.0236441
58071	tnnt2a	7139	TNNT2	-1.12847	0.0392033
100006986	si:dkey-29h14.10			-1.3314	0.000620227
110438494	LOC110438494			-1.42774	0.0105147
554366	chtf18	63922	CHTF18	-1.16524	0.00255251
553211	st8sia4	7903	ST8SIA4	-1.30783	0.000213177
553512	slc27a1b	376497	SLC27A1	-1.55173	0.000787313
557513	herc4	26091	HERC4	-1.17669	0.000713834
100000903	prf1.1	5551	PRF1	-1.76572	0.000234201
560273	oxct1b	5019	OXCT1	-2.82083	0.000156374
571340	rcn2	5955	RCN2	-1.08275	0.0222878
492776	zgc:101559			-1.29938	0.00569307
566465	apoba	338	APOB	-2.26368	5.61559e-09
101886660	LOC101886660			-1.36063	0.00100077
101885707	LOC101885707			-3.34431	0.00901247
450032	zgc:101785	312	ANXA13	-1.14457	0.00871728
322603	si:ch73-15n24.1			-2.46497	0.0109251
108183612	LOC108183612			-1.3131	0.027721
562478	zufsp	221302	ZUP1	-1.22403	0.00338785
100005323	LOC100005323			-1.71648	0.00311141
103910575	LOC103910575			-1.35298	0.00742508
571165	foxp3a	50943	FOXP3	-2.24682	1.62518e-07
563210	si:dkeyp-53d3.5	100287226	ZNF729	-1.18299	0.0361595
794778	pacs2	23241	PACS2	-1.78427	0.000162717
101884462	LOC101884462			-1.25327	0.0279173
561736	fer1l4	80307	FER1L4	-1.29659	0.014745
799177	hsbp1l1	440498	HSBP1L1	-1.45641	0.0353503
407619	psip1b	11168	PSIP1	-2.03198	4.10257e-14
108190761	LOC108190761			-1.28932	0.00155258
100535513	crfb15	3459	IFNGR1	-1.90071	2.72209e-05
108183922	LOC108183922			-1.31604	0.00507835
100005054	lacc1	144811	LACC1	-1.27823	0.000580622
101885667	si:ch1073-220m6.1			-1.5358	0.000507062
795729	si:ch211-288g17.4			-3.30083	0.00975908
572114	cyp2ae1			-2.03747	0.000287044
327172	stap2a	55620	STAP2	-3.97777	3.99325e-25
393162	chek1	1111	CHEK1	-1.35054	0.00283489
101884298	LOC101884298			-2.31123	0.00732797
558933	soga3a	387104	SOGA3	-1.03014	0.0140594
562203	si:dkeyp-110c12.3			-1.77555	0.0126607
393838	mtmr3	8897	MTMR3	-1.09542	0.0127409
558951	tdg.2	6996	TDG	-1.51556	0.000182643
100333005	si:ch73-106l15.2			-2.09431	7.54802e-05
100334101	LOC100334101			-1.24099	0.000343924
114421	angptl3	27329	ANGPTL3	-2.51839	1.24909e-06
571442	ftr13			-1.2246	0.0163789
566448	sash1b	23328	SASH1	-1.47158	9.16498e-05
566219	dpf1	8193	DPF1	-1.23641	0.0099729
101886880	LOC101886880			-2.28564	0.0061193
550480	ms4a17a.1	64231	MS4A6A	-1.51845	0.00725446
561067	mxf			-1.37623	0.000237715
553778	rab23	51715	RAB23	-1.23416	0.0351145
100149099	trim65	201292	TRIM65	-1.01559	0.0207078
110438262	LOC110438262			-1.30691	0.00534576
795946	zgc:163143	83591	THAP2	-1.34245	0.00670029
108191642	LOC108191642			-1.16087	0.0436601
101882156	si:dkey-181f22.4			-1.3234	0.0150841
110437705	LOC110437705			-2.67304	0.00355556
793418	apof	319	APOF	-1.78039	1.58866e-07
619263	adal	161823	ADAL	-1.22886	0.0164689
553965	ifng1r	3458	IFNG	-2.21787	0.0140921
100150534	prdm1c	639	PRDM1	-1.04373	0.0286287
445475	fhl5	9457	FHL5	-1.5769	0.0278997
108182824	si:dkey-66i24.9			-1.38905	0.00125483
565827	atcaya	85300	ATCAY	-2.58325	5.71969e-18
100034385	si:dkey-61f9.1	30835	CD209	-1.65202	0.0024725
692125	fanca	2175	FANCA	-1.39424	0.0209471
100332177	LOC100332177			-1.65311	0.000713634
564855	fbxl3l	26223	FBXL21P	-1.84516	4.72264e-07
447832	capn3a	825	CAPN3	-1.94071	0.00653747
100144553	adck1	57143	ADCK1	-1.33747	0.000482185
569773	zbtb16b	7704	ZBTB16	-1.39968	0.00410238
436879	zgc:92287	93273	LEMD1	-2.50835	2.6632e-08
394170	nme4	4833	NME4	-2.17485	0.0375857
565889	d2hgdh	728294	D2HGDH	-1.18117	0.0175279
101882856	LOC101882856			-1.52366	0.0221263
110440111	LOC110440111			-1.25923	0.00239869
567480	pnck	139728	PNCK	-1.56555	0.00170406
570286	ftr02			-1.4383	4.62506e-05
101885597	dtx1	1840	DTX1	-1.80088	0.0124493
792628	si:dkey-18a10.3			-2.31144	2.2436e-07
110437715	LOC110437715			-1.52213	0.00560947
110439743	LOC110439743			-1.50375	0.0266605
101884412	si:dkey-23a13.5			-1.50966	0.0115509
323320	actn3b	89	ACTN3	-1.51172	0.0104503
100331993	si:dkey-222h21.10			-2.06365	3.19429e-05
100148489	si:ch211-15j1.5			-2.61045	0.0418464
110438610	LOC110438610			-2.56701	9.42582e-05
447882	spic	121599	SPIC	-1.85635	0.00195816
359826	f9a	2158	F9	-1.89908	0.000152202
100170839	zgc:194906			-2.7149	0.000236366
101885672	LOC101885672	10174	SORBS3	-3.3001	4.17707e-12
110438950	LOC110438950			-2.05732	0.0228019
406778	exo1	9156	EXO1	-1.4897	0.000260603
101884583	LOC101884583			-3.13849	3.74415e-13
100000935	cpb2	1361	CPB2	-3.42277	0.000105402
553793	oard1	221443	OARD1	-2.34593	4.43608e-10
101886833	LOC101886833			-1.70326	0.0138747
103908936	LOC103908936			-1.89634	6.3616e-05
114410	casq2	845	CASQ2	-1.59324	6.4175e-05
564868	soat2	8435	SOAT2	-1.97441	0.0463297
415182	cyp2aa4			-1.83994	0.00350121
101886608	LOC101886608	123103	KLHL33	-1.74566	0.000776978
64260	vtg5			-2.16379	0.00479796
101887143	cd27	939	CD27	-1.87351	0.00830538
100148972	si:ch211-15j1.1			-1.99412	0.0283778
101883900	LOC101883900			-2.27469	0.000244071
103910035	LOC103910035			-1.86678	0.00642787
101882375	LOC101882375			-3.71285	3.72311e-15
100333021	LOC100333021			-2.05371	2.0825e-06
798864	pla2g4f.1	255189	PLA2G4F	-2.12986	2.40049e-05
100000812	si:dkey-172o19.2			-3.70173	0.0224563
101884242	xcl32a.1			-4.79689	0.0147401
571850	miox	55586	MIOX	-3.42945	1.0827e-06
103908712	si:dkey-108k21.18			-3.11109	0.00585064
100534921	ovol1b	58495	OVOL2	-2.41314	2.00709e-07
795524	nitr2a			-2.54517	0.000291168
568094	comtd1	118881	COMTD1	-4.00193	1.16224e-06
100536988	gig2q			-3.44082	0.0233729
100538266	LOC100538266			-2.74064	0.000246598
791500	zgc:153921			-5.87881	1.69515e-46
322393	si:rp71-15k1.1			-3.12786	4.40728e-05
100151018	sb:cb449			-3.5864	8.41255e-10
101884552	LOC101884552			-2.98371	0.0017178
337770	si:ch73-187m15.4	70	ACTC1	-5.11297	0.0246841
327588	hpx a	9313	MMP20	-9.36055	1.21096e-110
100329522	si:ch211-222e20.4			-3.54956	1.72991e-10
794765	si:dkey-222h21.1			-4.07018	6.22308e-11
100141330	zgc:171534	23052	ENDOD1	-3.13172	4.92896e-07
559237	si:dkey-61p9.4			-3.55577	2.01951e-08
550534	odf3l2a	161753	ODF3L1	-4.8181	3.77515e-13
103909985	LOC103909985			-3.5436	1.3139e-13
100134974	ebi3	10148	EBI3	-3.85345	3.73206e-05
100332947	ccl39.2			-7.81346	8.91995e-16
100144567	cbln13	643866	CBLN3	-6.33249	1.95686e-20
100148868	si:ch211-71m22.3	57088	PLSCR4	-4.42537	0.000693671
100331378	LOC100331378			-4.69328	6.69704e-07
108190121	LOC108190121			-6.67519	3.11758e-64
110439303	LOC110439303			-6.83859	1.14815e-31
100537632	spp2	6694	SPP2	-6.24222	3.56397e-12
110437796	LOC110437796			-5.34058	1.11862e-11
108179505	LOC108179505			-7.51704	1.58401e-36
107990273	si:dkey-114l24.2			-8.33117	4.2687e-13
110437982	LOC110437982			-8.3719	3.79682e-13
101883594	LOC101883594			-6.44557	3.09239e-14
565848	zgc:171470	933	CD22	-6.82021	3.48317e-08
494055	sat2a	112483	SAT2	-7.68083	6.82363e-07
393699	scg5	6447	SCG5	-9.89171	1.03967e-11
794946	si:dkey-18p12.4			-23.8999	5.48437e-08
